# Supplementary material for: Phenology Information Contributes to Reduce Temporal Basis Risk in Agricultural Weather Index Insurance
Source: Sci Rep. 2018 Jan 8;8:46. doi: 10.1038/s41598-017-18656-5 (PMC5758701; doi:10.1038/s41598-017-18656-5)
Supplement: Supplementary file 2 — Temporal Basis Risk - R Code [file 41598_2017_18656_MOESM2_ESM.txt]

################################################################################################################################################################################
################################################################################################################################################################################
################################################################################################################################################################################
###########################################################################    Temporal Basis Risk   ###########################################################################
#############################################################################                      #############################################################################
###############################################################################       2017       ###############################################################################
################################################################################################################################################################################
################################################################################################################################################################################
################################################################################################################################################################################

# This R Script contains the underlying code of the publication called 'Reducing Temporal Basis Risk of Weather index-based Insurance: Comparing flexible Growth Stage Determination Approaches?

# First Author: Tobias Dalhaus 
# Co-Authors:   Oliver Musshoff, Robert Finger

# Content

# 1 Data 
# 1.1 Precipitation Data
# 1.2 Yield Data

# 2 Data analysis
# 2.1 Quantile Regression 
# 2.2 Contract Specifics
# 2.3 Expected Utility

# 3 Testing


################################################################################################################################################################################
################################################################################################################################################################################


#install.packages("xlsx")
#install.packages("quantreg")

set.seed(33)
library(quantreg)
library(xlsx)


# 1 Data Download & Preparation
# 1.1 Precipitation Data

# precipitation during yearly reporters phases
pre.yea<-as.matrix(read.xlsx("online Appendix.xlsx", sheetName = "Precipitation", startRow = 10, endRow = 24, colIndex = 3:31, header=F))

# precipitation during immediate reporters phases   
pre.imm<-as.matrix(read.xlsx("online Appendix.xlsx", sheetName = "Precipitation", startRow = 32, endRow = 46, colIndex = 3:31, header=F))

# precipitation during gdd modeled phases      
pre.gdd<-as.matrix(read.xlsx("online Appendix.xlsx", sheetName = "Precipitation", startRow = 54, endRow = 68, colIndex = 3:31, header=F))

# 1.2 Yield Data

yield<- as.matrix(read.xlsx("online Appendix.xlsx", sheetName = "Yield", startRow = 2, endRow = 16, colIndex = 2:30, header=F))


# 2 Data analysis
# 2.1 Quantile Regression 


### next we run quantile regression to obtain the slope coefficient as tick size and the inverse 
# of the mean yield as strike level
# we have two coefficients (intercept and slope)

coe.yea.sho_ear<-matrix(,nrow=2, ncol=ncol(yield))
coe.imm.sho_ear<-matrix(,nrow=2, ncol=ncol(yield))
coe.gdd.sho_flo<-matrix(,nrow=2, ncol=ncol(yield))

for (i in 1:ncol(yield)){
  temp.yea.sho_ear<-rq(yield[,i]~pre.yea[,i], tau=0.3)
  coe.yea.sho_ear[,i]<-temp.yea.sho_ear$coef
  if(sum(is.na(pre.imm[,i]))==15){
    coe.imm.sho_ear[,i]<-c(NA,NA)
  }else {
    temp.imm.sho_ear<-rq(yield[,i]~as.numeric(pre.imm[,i]), tau=0.3)
    coe.imm.sho_ear[,i]<-temp.imm.sho_ear$coef
  }
  temp.gdd.sho_flo<-rq(yield[,i]~pre.gdd[,i], tau=0.3)
  coe.gdd.sho_flo[,i]<-temp.gdd.sho_flo$coef
}


# 2.2 Contract Specifics

# strike level

str.yea.sho_ear<-vector(,length=ncol(yield))
str.imm.sho_ear<-vector(,length=ncol(yield))
str.gdd.sho_flo<-vector(,length=ncol(yield))

for (i in 1:ncol(yield)){
  str.yea.sho_ear[i]<-(mean(yield[,i])-coe.yea.sho_ear[1,i])/coe.yea.sho_ear[2,i]
  str.imm.sho_ear[i]<-(mean(yield[,i])-coe.imm.sho_ear[1,i])/coe.imm.sho_ear[2,i]
  str.gdd.sho_flo[i]<-(mean(yield[,i])-coe.gdd.sho_flo[1,i])/coe.gdd.sho_flo[2,i]
}


# payout

pay.yea.sho_ear<-matrix(,nrow=nrow(yield), ncol=ncol(yield))
pay.imm.sho_ear<-matrix(,nrow=nrow(yield), ncol=ncol(yield))
pay.gdd.sho_flo<-matrix(,nrow=nrow(yield), ncol=ncol(yield))

for (i in 1:ncol(yield)){
  for (k in 1:nrow(yield)){
    
    if (coe.yea.sho_ear[2,i]>0){
      pay.yea.sho_ear[k,i]<-max(coe.yea.sho_ear[2,i]*(str.yea.sho_ear[i]-pre.yea[k,i]),0)}
    
    if (coe.imm.sho_ear[2,i]>0 & !is.na(coe.imm.sho_ear[2,i])){
      pay.imm.sho_ear[k,i]<-max(coe.imm.sho_ear[2,i]*(str.imm.sho_ear[i]-pre.imm[k,i]),0)}
    
    if (coe.gdd.sho_flo[2,i]>0){
      pay.gdd.sho_flo[k,i]<-max(coe.gdd.sho_flo[2,i]*(str.gdd.sho_flo[i]-pre.gdd[k,i]),0)}
    
  }}


# insuance premiums

pri.yea.sho_ear<-as.matrix(read.xlsx("online Appendix.xlsx", sheetName = "Premiums", startRow = 12, endRow = 12, colIndex = 2:30, header=F))
pri.imm.sho_ear<-as.matrix(read.xlsx("online Appendix.xlsx", sheetName = "Premiums", startRow = 22, endRow = 22, colIndex = 2:30, header=F))
pri.gdd.sho_flo<-as.matrix(read.xlsx("online Appendix.xlsx", sheetName = "Premiums", startRow = 31, endRow = 31, colIndex = 2:30, header=F))


# 2.3 Expected Utility following Leblois et al. (2014)  

# we calculate the Utility of the k-th year of the i-th farm, as we assume direct payments
# of 280 €/ha to be an initial wealth proxy, we apply 15.3 €/dt as winter wheat price.

wea.pri<- 15.3 # winter wheat price
dir.pay<- 280  # direct payment
coe.ris<-c(0,0.5,1,2,3,4)

# uninsured revenue per farm

rev            <-  yield*wea.pri

# revenue after insuring via different schemes

rev.yea.sho_ear<-  matrix(, nrow = nrow(yield), ncol = ncol(yield))
rev.imm.sho_ear<-  matrix(, nrow = nrow(yield), ncol = ncol(yield))
rev.gdd.sho_flo<-  matrix(, nrow = nrow(yield), ncol = ncol(yield))

for (i in 1:ncol(yield)){
  for(j in 1:15){
    
    if(!is.na(pri.yea.sho_ear[i])){
      rev.yea.sho_ear[j,i]<- rev[j,i] - pri.yea.sho_ear[i] + pay.yea.sho_ear[j,i]*wea.pri
    }else{
      rev.yea.sho_ear[j,i]<- rev[j,i]
    }
    
    if(!is.na(pri.imm.sho_ear[i])){
      rev.imm.sho_ear[j,i]<- rev[j,i] - pri.imm.sho_ear[i] + pay.imm.sho_ear[j,i]*wea.pri
    }else{
      rev.imm.sho_ear[j,i]<- rev[j,i]}
    if(!is.na(pri.gdd.sho_flo[i])){
      rev.gdd.sho_flo[j,i]<- rev[j,i] - pri.gdd.sho_flo[i]+ pay.gdd.sho_flo[j,i]*wea.pri
    }else{
      rev.gdd.sho_flo[j,i]<- rev[j,i]
    }
  }}


# Expected Utility

# yearly utilities for uninsured case
uti.rev        <-  array(dim=c(nrow(rev),ncol(rev),length(coe.ris)))

# yearly utility for different insured cases
uti.yea.sho_ear<-  array(dim=c(nrow(rev),ncol(rev),length(coe.ris)))
uti.imm.sho_ear<-  array(dim=c(nrow(rev),ncol(rev),length(coe.ris)))
uti.gdd.sho_flo<-  array(dim=c(nrow(rev),ncol(rev),length(coe.ris)))


# expected utility of uninsured case
eut.rev        <-  matrix(,ncol=ncol(rev),nrow=length(coe.ris))

# expected utility of insured cases

eut.yea.sho_ear<-  matrix(,ncol=ncol(rev),nrow=length(coe.ris))
eut.imm.sho_ear<-  matrix(,ncol=ncol(rev),nrow=length(coe.ris))
eut.gdd.sho_flo<-  matrix(,ncol=ncol(rev),nrow=length(coe.ris))


for (i in 1:ncol(rev)){
  for (k in 1:nrow(rev)){
    for (j in 1:length(coe.ris)){
      if (coe.ris[j]!=1){
        uti.rev[k,i,j]        <-  ((dir.pay+rev[k,i])^(1-coe.ris[j]))/(1-coe.ris[j])
        
        uti.yea.sho_ear[k,i,j]<-  ((dir.pay+rev.yea.sho_ear[k,i])^(1-coe.ris[j]))/(1-coe.ris[j])
        uti.imm.sho_ear[k,i,j]<-  ((dir.pay+rev.imm.sho_ear[k,i])^(1-coe.ris[j]))/(1-coe.ris[j])
        uti.gdd.sho_flo[k,i,j]<-  ((dir.pay+rev.gdd.sho_flo[k,i])^(1-coe.ris[j]))/(1-coe.ris[j])
      }else{
        uti.rev[k,i,j]        <-  log(dir.pay+rev[k,i])
        uti.yea.sho_ear[k,i,j]<-  log(dir.pay+rev.yea.sho_ear[k,i])
        uti.imm.sho_ear[k,i,j]<-  log(dir.pay+rev.imm.sho_ear[k,i])
        uti.gdd.sho_flo[k,i,j]<-  log(dir.pay+rev.gdd.sho_flo[k,i])
      }
      eut.rev[j,i]        <-  mean(uti.rev[,i,j])
      eut.yea.sho_ear[j,i]<-  mean(uti.yea.sho_ear[,i,j])
      eut.imm.sho_ear[j,i]<-  mean(uti.imm.sho_ear[,i,j])
      eut.gdd.sho_flo[j,i]<-  mean(uti.gdd.sho_flo[,i,j])
    }}}   


# 2.4 Testing           

# yearly vs. imm

wil.tes.yea_vs_imm_sho.flo<-vector(length=6)


for (j in 1:6){
  wil.tes.yea_vs_imm_sho.flo[j]<-wilcox.test(as.numeric(eut.yea.sho_ear[j,]), as.numeric(eut.imm.sho_ear[j,]), alternative="g", paired=T,na.action=na.omit)$p.value
}

# yearly vs. gdd

wil.tes.yea_vs_gdd_sho.flo<-vector(length=6)


for (j in 1:6){
  wil.tes.yea_vs_gdd_sho.flo[j]<-wilcox.test(as.numeric(eut.yea.sho_ear[j,]), as.numeric(eut.gdd.sho_flo[j,]), alternative="g", paired=T,na.action=na.omit)$p.value
}

# imm. vs. gdd

wil.tes.imm_vs_gdd_sho.flo<-vector(length=6)


for (j in 1:6){
  wil.tes.imm_vs_gdd_sho.flo[j]<-wilcox.test(as.numeric(eut.imm.sho_ear[j,]), as.numeric(eut.gdd.sho_flo[j,]), alternative="g", paired=T,na.action=na.omit)$p.value
}

# all against no insurance

wil.tes.gdd_vs_noi_sho.flo<-vector(length=6)
wil.tes.yea_vs_noi_sho.flo<-vector(length=6)
wil.tes.imm_vs_noi_sho.flo<-vector(length=6)


for (j in 1:6){
  wil.tes.gdd_vs_noi_sho.flo[j]<-wilcox.test(as.numeric(eut.gdd.sho_flo[j,]), as.numeric(eut.rev[j,]), alternative="g", paired=T,na.action=na.omit)$p.value
  wil.tes.yea_vs_noi_sho.flo[j]<-wilcox.test(as.numeric(eut.yea.sho_ear[j,]), as.numeric(eut.rev[j,]), alternative="g", paired=T,na.action=na.omit)$p.value
  wil.tes.imm_vs_noi_sho.flo[j]<-wilcox.test(as.numeric(eut.imm.sho_ear[j,]), as.numeric(eut.rev[j,]), alternative="g", paired=T,na.action=na.omit)$p.value
}

wil.tes.gdd_vs_noi_sho.flo
wil.tes.yea_vs_noi_sho.flo
wil.tes.imm_vs_noi_sho.flo

wil.tes.yea_vs_imm_sho.flo
wil.tes.yea_vs_gdd_sho.flo
wil.tes.imm_vs_gdd_sho.flo
        
        
          

          
