# Supplementary material for: Phenology Information Contributes to Reduce Temporal Basis Risk in Agricultural Weather Index Insurance
Source: Sci Rep. 2018 Jan 8;8:46. doi: 10.1038/s41598-017-18656-5 (PMC5758701; doi:10.1038/s41598-017-18656-5)
Supplement: Supplementary file 3 — online Appendix [file 41598_2017_18656_MOESM3_ESM.xlsx]

## Sheet: Quantile Regression Results
Quantile Regression results - Beta coefficients (slope) and intercepts (constant)
Estimated Relationship between winter wheat yields and precipitation within the growing phase from stem elongation to ear emmergence. Results are displayed across the different approaches that determine the occurence dates of this growing period
If beta coefficient was negative, regression results were excluded as we expected a positive relationship between weather and yield in these specific time period; These cases are indicated by NA values
		Farm
		1	2	3	4	5	6	7	8	9	10	11	12	13	14	15	16	17	18	19	20	21	22	23	24	25	26	27	28	29	mean	min	max
rainfall accumulation using yearly reporters	constant	66.6959	75.8394	75.4812	NA	70.5146	66.4549	82.1654	79.9292	79.2014	76.3765	79.7943	67.771	78.9969	73.039	73.8031	59.8112	NA	75.9285	86.8718		56.7727	72.7845	75.5842	NA	95.2931	NA	101.539	83.3599	85.2029	76.6338	56.7727	101.539
	slope	0.115737	0.0834452	0.0899329	NA	0.111265	0.156863	0.0648746	0.0662338	0.0405899	0.0632933	0.047245	0.0977956	0.144728	0.113769	0.024728	0.0724771	NA	0.092057	0.060078		0.133903	0.0619718	0.0458106	NA	0.117704	NA	0.0761719	0.0739488	0.0895118	0.0851722	0.024728	0.156863
rainfall accumulation using immediate reporters	constant	73.9745	76.68	75.4812	58.3593	69.2355	66.9148	82.0664	81.18	NA	75.8856	78.933	67.8725	NA	64.6728	73.6439	NA	NA	NA	86.8549	NA	57.3132	75.8462	75.155	81.6409	101.107	83.1727	NA	86.2762	79.5616	75.9922	57.3132	101.107
	slope	0.021327	0.0666667	0.0899329	0.0762463	0.0802062	0.128018	0.0673344	0.0601594	NA	0.0949561	0.0949367	0.0923365	NA	0.315605	0.0351923	NA	NA	NA	0.0603922	NA	0.0919966	0.00474308	0.0475425	0.0836364	0.0467188	0.229106	NA	0.054477	0.236036	0.0944348	0.00474308	0.315605
rainfall accumulation using GDD	constant	75.5693	NA	NA	NA	64.5099	68.0666	NA	81.897	81.9594	81.7104	79.8275	NA	NA	NA	74.1835	NA	67.7401	72.1296	NA	NA	63.5324	NA	72.9176	85.8775	NA	NA	NA	78.5244	94.8592	76.2203	63.5324	94.8592
	slope	0.0025788	NA	NA	NA	0.0943205	0.0802221	NA	0.0357664	0.00379747	0.00429242	0.0385207	NA	NA	NA	0.0110016	NA	0.0677556	0.0613713	NA	NA	0.0224421	NA	0.0562011	0.00875357	NA	NA	NA	0.09268	0.0287781	0.0405655	0.0025788	0.0943205

## Sheet: Number of Payouts
	Number of payouts over the 15 years
	Farm
	1	2	3	4	5	6	7	8	9	10	11	12	13	14	15	16	17	18	19	20	21	22	23	24	25	26	27	28	29	mean	min	max
rainfall accumulation using yearly reporters	12	14	14	0	9	11	13	13	15	15	15	14	10	15	15	12	0	10	15	0	9	7	15	0	14	0	14	15	15	10.7241	0	15
																														mean	min	max
rainfall accumulation using immediate reporters	15	15	14	15	15	13	12	13	0	13	14	15	0	9	15	0	0	0	15	0	14	0	15	9	15	15	0	15	13	9.96552	0	15
																														mean	min	max
rainfall accumulation using GDD	15	0	0	0	14	14	0	14	15	15	14	0	0	0	15	0	11	12	0	0	11	0	15	14	0	0	0	14	15	7.17241	0	15
	Number of NET payouts over the 15 years (Payout minus Premium)
																														mean	min	max
rainfall accumulation using yearly reporters	5	8	7	0	7	8	8	7	8	9	7	7	6	7	8	7	0	8	6	0	7	6	9	0	6	0	7	8	9	6.03448	0	9
	5	8	7	0	7	8	8	7	8	9	7	7	6	7	8	7	0	8	6	0	7	6	9	0	6	0	7	8	9
	5	8	7	0	7	8	8	7	8	9	7	7	6	7	8	7	0	8	6	0	7	6	9	0	6	0	7	8	9
	5	8	7	0	7	8	8	7	8	9	7	7	6	7	8	7	0	8	6	0	7	6	9	0	6	0	7	8	9
	5	8	7	0	7	8	8	7	8	9	7	7	6	7	8	7	0	8	6	0	7	6	9	0	6	0	7	8	9
	5	8	7	0	7	8	8	7	8	9	7	7	6	7	8	7	0	8	6	0	7	6	9	0	6	0	7	8	9
																														mean	min	max
rainfall accumulation using immediate reporters	6	6	6	7	8	8	7	6	0	8	7	8	0	7	7	0	0	0	8	0	6	0	9	6	8	8	0	8	9	5.27586	0	9
																														mean	min	max
rainfall accumulation using GDD	10	0	0	0	8	9	0	7	7	8	7	0	0	0	8	0	8	7	0	0	8	0	9	6	0	0	0	8	9	4.10345	0	10

## Sheet: Payouts
Payout per year and farm for WII based on yearly reporter accumulation																																			NET Payout per year and farm for WII based on yearly reporter accumulation (Payout minus Premium)
	Farm																																		Farm
	1	2	3	4	5	6	7	8	9	10	11	12	13	14	15	16	17	18	19	20	21	22	23	24	25	26	27	28	29						1	2	3	4	5	6	7	8	9	10	11	12	13	14	15
1996	29.5295	39.6339	38.9715	NA	74.7372	100.691	55.1693	54.4986	55.987	33.4996	62.6573	45.2564	38.9059	106.445	161.141	45.6643	NA	0	132.406	NA	40.8212	0	111.145	NA	112.613	NA	66.1587	98.4353	134.015						-33.2753	-22.1411	-25.5882	NA	25.6503	38.0172	16.3267	-4.19091	-9.37241	-21.2263	-7.42528	-14.3158	-21.4859	1.93206	-5.4942
1997	56.7993	76.0201	90.8457	NA	18.7298	50.7714	5.83802	42.6421	50.7082	50.8338	61.7899	11.4406	0	68.8465	154.634	20.4923	NA	31.5666	185.627	NA	37.5432	0	75.0484	NA	50.4833	NA	64.1775	113.031	84.7115						-6.00542	14.2452	26.286	NA	-30.3571	-11.9028	-33.0046	-16.0474	-14.6511	-3.89218	-8.2927	-48.1316	-60.3918	-35.6664	-12.0016
1998	0	56.3588	48.3281	NA	0	88.2114	0	43.1488	45.3053	27.9798	76.9697	77.127	109.986	143.695	169.2	46.7732	NA	0	118.71	NA	53.5232	16.1151	78.9735	NA	36.0763	NA	65.576	112.012	12.8112						-62.8047	-5.41618	-16.2316	NA	-49.0869	25.5372	-38.8426	-15.5407	-20.0541	-26.7461	6.88713	17.5548	49.5944	39.1823	2.5645
1999	29.3524	66.4448	72.4076	NA	70.6515	88.9314	47.9234	60.8829	76.5429	29.9166	95.2578	55.5806	58.1706	95.1306	156.98	7.29637	NA	94.6662	181.675	NA	0	0	125.093	NA	145.209	NA	112.776	159.079	69.6467						-33.4523	4.66984	7.84796	NA	21.5646	26.2572	9.08087	2.19336	11.1835	-24.8093	25.1752	-3.99156	-2.22112	-9.38228	-9.6559
2000	43.8727	79.0842	106.119	NA	103.337	97.5714	73.9291	69.2939	88.5908	75.915	101.691	91.1919	142.316	197.308	185.166	66.5116	NA	69.3137	121.284	NA	5.58333	26.6398	121.308	NA	173.843	NA	109.513	130.341	194.137						-18.932	17.3093	41.5593	NA	54.2498	34.8972	35.0865	10.6044	23.2314	21.1891	31.6085	31.6197	81.9238	92.7949	18.5303
2001	20.8527	133.089	141.481	NA	40.6901	114.851	40.6776	36.5618	46.92	81.919	105.378	75.0322	152.059	116.019	176.275	29.0308	NA	11.9889	129.373	NA	45.1235	24.7435	128.177	NA	66.8712	NA	97.1591	67.3213	171.129						-41.952	71.3142	76.9218	NA	-8.39675	52.1772	1.83503	-22.1277	-18.4394	27.1931	35.2951	15.46	91.6669	11.5057	9.6394
2002	0	0	60.8494	NA	0	45.7314	0	0	94.1179	32.9186	32.37	45.7052	0	68.6725	162.314	6.18747	NA	73.8208	100.694	NA	0	0	48.1338	NA	116.935	NA	0	59.4014	15.9611						-62.8047	-61.7749	-3.71022	NA	-49.0869	-16.9428	-38.8426	-58.6895	28.7585	-21.8073	-37.7126	-13.867	-60.3918	-35.8404	-4.3213
2003	108.86	91.596	83.9658	NA	108.273	127.571	63.6062	70.51	104.303	86.3736	71.9098	66.8027	111.758	157.621	180.55	66.2898	NA	105.089	156.121	NA	39.7968	2.4615	115.14	NA	197.074	NA	116.971	127.626	164.281						46.0552	29.8211	19.4061	NA	59.1866	64.8972	24.7636	11.8204	38.9434	31.6476	1.82718	7.23048	51.3659	53.1077	13.9146
2004	190.138	25.59	11.452	NA	128.021	75.2514	7.72392	132.225	85.2373	62.3576	33.5988	70.9922	33.1486	44.3031	171.848	49.3236	NA	57.3417	120.64	NA	0	0	90.9589	NA	0	NA	95.0614	83.9531	129.769						127.333	-36.1849	-53.1077	NA	78.9339	12.5772	-31.1186	73.5351	19.8779	7.63164	-36.4838	11.42	-27.2432	-60.2098	5.2128
2005	28.467	46.6558	70.4813	NA	0	0	20.0319	26.4281	27.0472	59.0651	45.8872	48.8474	0	24.1114	160.952	13.3953	NA	0	85.4352	NA	0	0	135.116	NA	179.786	NA	128.626	35.3022	79.6443						-34.3377	-15.1192	5.9216	NA	-49.0869	-62.6742	-18.8106	-32.2614	-38.3122	4.33912	-24.1954	-10.7248	-60.3918	-80.4015	-5.6833
2006	191.024	77.1692	45.4385	NA	94.144	0	53.0849	117.227	55.5523	61.0018	64.0307	50.1941	0	85.731	157.509	0	NA	0	137.094	NA	0	0	111.425	NA	115.675	NA	54.1548	55.6677	133.741						128.219	15.3942	-19.1211	NA	45.0571	-62.6742	14.2423	58.5371	-9.80713	6.27589	-6.05187	-9.37814	-60.3918	-18.7819	-9.1262
2007	22.9777	34.527	62.6382	NA	0	0	62.8121	41.2234	16.5519	16.9402	48.4172	0	0	73.3723	142.3	0	NA	0	126.891	NA	0	40.1986	111.565	NA	108.471	NA	36.5568	91.6468	180.168						-39.8271	-27.2479	-1.92145	NA	-49.0869	-62.6742	23.9696	-17.4661	-48.8075	-37.7857	-21.6654	-59.5722	-60.3918	-31.1406	-24.3354
2008	142.859	94.0217	97.1751	NA	0	96.1314	103.21	102.026	91.137	70.492	69.8135	144.31	151.837	184.253	175.594	78.2659	NA	66.0742	195.647	NA	131.784	10.995	143.527	NA	226.428	NA	127.344	176.277	230.566						80.0539	32.2468	32.6155	NA	-49.0869	33.4572	64.3676	43.3364	25.7776	15.7661	-0.26908	84.7374	91.4454	79.7399	8.9584
2009	68.3093	72.0623	36.7699	NA	0	49.0914	31.3473	82.8731	74.8661	64.1007	91.1376	101.965	100.907	156.402	169.843	40.896	NA	62.1305	153.272	NA	58.2352	13.9343	105.748	NA	149.891	NA	72.9182	124.118	129.769						5.50458	10.2874	-27.7898	NA	-49.0869	-13.5828	-7.49523	24.1836	9.50676	9.37473	21.055	42.3929	40.5156	51.8892	3.2076
2010	0	38.3571	0	NA	103.337	0	22.5134	0	68.2212	67.0058	89.5473	3.95924	9.45516	59.0988	174.762	0	NA	68.6095	145.642	NA	9.47588	0	96.496	NA	99.1068	NA	43.0832	113.823	83.4789						-62.8047	-23.4178	-64.5597	NA	54.2498	-62.6742	-16.3292	-58.6895	2.86179	12.2799	19.4647	-55.613	-50.9366	-45.4141	8.126
Premium	62.8047	61.7749	64.5597	NA	49.0869	62.6742	38.8426	58.6895	65.3594	54.7259	70.0826	59.5722	60.3918	104.513	166.636	31.0368	NA	42.6409	139.469	NA	28.5843	8.88783	106.534	NA	118.625	NA	79.2436	103.336	121.297
Number of Payouts																														mean	min	max			Number of Payouts
0	12	14	14	0	9	11	13	13	15	15	15	14	10	15	15	12	0	10	15	0	9	7	15	0	14	0	14	15	15	10.7241	0	15			5	8	7	0	7	8	8	7	8	9	7	7	6	7	8
Payout per year and farm for WII based on immediate reporter accumulation																																			NET Payout per year and farm for WII based on immediate reporter accumulation (Payout minus Premium)
	Farm																																		Farm
	1	2	3	4	5	6	7	8	9	10	11	12	13	14	15	16	17	18	19	20	21	22	23	24	25	26	27	28	29						1	2	3	4	5	6	7	8	9	10	11	12	13	14	15
1996	66.0791	48.246	38.9715	68.9948	52.632	93.4905	53.0798	28.708	NA	29.1321	45.1455	65.4783	NA	0	155.007	NA	NA	NA	140.044	NA	71.9632	NA	108.144	0	118.542	45.1017	NA	84.5619	138.171						-3.72874	-8.51413	-24.5445	-61.8718	-43.0001	16.0988	13.7746	-11.7022	NA	-19.1292	-5.10283	0.56188	NA	-81.6058	-8.6498
1997	71.1042	62.22	90.8457	125.69	100.123	67.8319	0	26.7751	NA	24.9189	15.6591	43.0156	NA	27.2772	157.754	NA	NA	NA	147.251	NA	76.0451	NA	71.4106	11.284	63.2886	180.757	NA	91.0632	277.569						1.29633	5.45987	27.3297	-5.17658	4.49076	-9.55981	-39.3052	-13.6351	NA	-23.3424	-34.5892	-21.9008	NA	-54.3286	-5.9037
1998	60.0099	27.54	48.3281	125.34	125.648	110.727	0	0	NA	53.5397	64.7546	39.3424	NA	4.58207	176.707	NA	NA	NA	139.027	NA	45.6421	NA	108.508	26.3837	107.535	253.668	NA	83.6451	35.6082						-9.79798	-29.2201	-15.1878	-5.52655	30.0156	33.3351	-39.3052	-40.4102	NA	5.27829	14.5063	-25.574	NA	-77.0237	13.0495
1999	72.8336	40.188	57.8223	155.904	85.6425	113.273	52.1526	46.2884	NA	0	95.2578	67.1736	NA	187.592	144.669	NA	NA	NA	148.082	NA	42.5455	NA	125.093	11.9238	138.628	139.395	NA	91.8134	0						3.02574	-16.5721	-5.69364	25.0376	-9.98966	35.8814	12.8474	5.87818	NA	-48.2614	45.0095	2.25718	NA	105.986	-18.9879
2000	67.3517	81.6	110.935	142.605	129.943	95.8409	96.6579	60.0029	NA	88.2623	73.7603	94.1571	NA	248.917	187.799	NA	NA	NA	156.398	NA	45.0791	NA	114.982	32.0141	119.686	265.937	NA	99.3148	144.31						-2.45616	24.8399	47.4189	11.7387	34.3106	18.4492	57.3527	19.5927	NA	40.0009	23.512	29.2407	NA	167.311	24.1414
2001	89.834	123.93	141.481	134.906	162.094	165.178	39.0689	97.5568	NA	102.5	86.3974	78.8994	NA	101.157	184.837	NA	NA	NA	127.385	NA	72.2447	NA	133.167	72.9625	145.061	357.776	NA	73.143	180.423						20.0261	67.1699	77.9655	4.03932	66.4621	87.7861	-0.23633	57.1466	NA	54.2386	36.1491	13.983	NA	19.5514	21.1799
2002	63.8276	16.218	60.8494	75.2943	77.2978	37.4725	0	24.2899	NA	72.8623	14.6423	51.2095	NA	0	176.707	NA	NA	NA	172.753	NA	17.9134	NA	48.1338	0	71.3658	115.559	NA	114.068	30.5523						-5.98023	-40.5421	-2.6665	-55.5724	-18.3343	-39.9192	-39.3052	-16.1203	NA	24.6009	-35.606	-13.7069	NA	-81.6058	13.0495
2003	86.7994	91.596	83.9658	119.041	137.919	127.571	62.8668	84.4866	NA	86.3736	72.8888	31.0072	NA	141.719	184.73	NA	NA	NA	156.121	NA	19.7432	NA	113.818	34.8293	137.985	288.721	NA	99.0648	163.089						16.9915	34.8359	20.4498	-11.826	42.2871	50.1797	23.5617	44.0764	NA	38.1122	22.6405	-33.9092	NA	60.113	21.0723
2004	63.2077	48.756	11.452	110.058	112.149	87.8104	3.4234	10.1152	NA	53.9755	18.5641	68.7276	NA	95.3627	170.299	NA	NA	NA	128.956	NA	29.8776	NA	80.5031	0	47.1342	215.11	NA	74.56	234.955						-6.60021	-8.00413	-52.0639	-20.8086	16.5169	10.4186	-35.8818	-30.295	NA	5.71413	-31.6842	3.8112	NA	13.7569	6.642
2005	65.7528	55.692	70.4813	108.075	48.8278	16.7106	17.6404	6.43344	NA	28.551	64.1736	54.1763	NA	0	144.131	NA	NA	NA	85.4352	NA	22.6991	NA	92.2143	0	131.123	34.2352	NA	35.3022	188.729						-4.05504	-1.06813	6.96532	-22.7918	-46.8043	-60.6811	-21.6648	-33.9768	NA	-19.7104	13.9253	-10.7401	NA	-81.6058	-19.5263
2006	63.9908	77.826	45.4385	131.64	62.4492	67.6361	51.9466	37.084	NA	36.9774	29.8939	55.1652	NA	0	144.777	NA	NA	NA	97.3548	NA	2.99342	NA	116.437	24.5922	105.676	73.1442	NA	46.0543	75.6942						-5.81708	21.0659	-18.0774	0.77292	-33.1829	-9.75568	12.6414	-3.3262	NA	-11.284	-20.3544	-9.75118	NA	-81.6058	-18.8802
2007	64.2192	46.002	62.6382	189.618	56.068	0	62.0427	28.2478	NA	20.1246	0	3.31738	NA	0	142.3	NA	NA	NA	126.738	NA	0	NA	88.0681	0	102.817	54.9166	NA	72.5596	323.072						-5.58867	-10.7581	-0.87773	58.7514	-39.5641	-77.3917	22.7375	-12.1624	NA	-28.1368	-50.2483	-61.599	NA	-81.6058	-21.357
2008	88.8225	53.55	97.1751	192.418	115.094	104.851	103.972	88.2604	NA	74.8962	49.6483	144.31	NA	278.373	177.46	NA	NA	NA	195.853	NA	131.784	NA	134.404	31.1183	125.261	223.522	NA	134.905	236.038						19.0146	-3.21013	33.6592	61.5512	19.4621	27.4591	64.6673	47.8502	NA	26.6349	-0.59998	79.3932	NA	196.767	13.8033
2009	74.2693	68.136	36.7699	128.606	101.473	73.9038	29.3848	69.3914	NA	49.1812	77.8274	104.329	NA	143.167	162.546	NA	NA	NA	153.257	NA	81.2531	NA	106.471	5.39766	119.257	184.613	NA	96.481	6.35625						4.46147	11.3759	-26.746	-2.26015	5.84063	-3.48793	-9.92036	28.9812	NA	0.9198	27.5791	39.4124	NA	61.5616	-1.1116
2010	48.0672	7.038	0	149.138	62.4492	0	20.2159	0	NA	0	42.5309	76.0739	NA	0	143.646	NA	NA	NA	144.848	NA	96.7361	NA	70.9014	0	91.809	73.1442	NA	88.8961	0						-21.7407	-49.7221	-63.5159	18.2715	-33.1829	-77.3917	-19.0893	-40.4102	NA	-48.2614	-7.71739	11.1575	NA	-81.6058	-20.0109
Premium	69.8079	56.7601	63.5159	130.867	95.6321	77.3917	39.3052	40.4102	NA	48.2614	50.2483	64.9164	NA	81.6058	163.657	NA	NA	NA	141.26	NA	49.9121	NA	101.181	16.7053	108.604	166.804	NA	85.3033	134.106
Number of Payouts																														mean	min	max			Number of Payouts
0	15	15	14	15	15	13	12	13	0	13	14	15	0	9	15	0	0	0	15	0	14	0	15	9	15	15	0	15	13	9.96552	0	15			6	6	6	7	8	8	7	6	0	8	7	8	0	7	7
Payout per year and farm for WII based on GDD accumulation																																			NET Payout per year and farm for WII based on GDD accumulation (Payout minus Premium)
	Farm																																		Farm
	1	2	3	4	5	6	7	8	9	10	11	12	13	14	15	16	17	18	19	20	21	22	23	24	25	26	27	28	29						1	2	3	4	5	6	7	8	9	10	11	12	13	14	15
1996	71.2147	NA	NA	NA	106.521	95.0454	NA	54.4986	56.8495	28.0186	71.3705	NA	NA	NA	169.643	NA	94.5575	72.5062	NA	NA	34.0499	NA	134.895	9.84789	NA	NA	NA	169.289	82.4309						0.72101	NA	NA	NA	1.3746	33.8722	#VALUE!	4.57506	2.99298	1.32376	15.9491	NA	NA	NA	0.8194
1997	71.1042	NA	NA	NA	74.0511	64.1149	NA	38.9574	53.6016	25.6347	41.3128	NA	NA	NA	165.855	NA	32.0468	56.6374	NA	NA	16.71	NA	73.2422	6.94162	NA	NA	NA	79.9546	62.485						0.61053	NA	NA	NA	-31.0952	2.94178	#VALUE!	-10.9662	-0.25488	-1.06021	-14.1086	NA	NA	NA	-2.9679
1998	71.7473	NA	NA	NA	69.2888	64.9741	NA	48.7527	51.4693	23.6053	23.8086	NA	NA	NA	165.3	NA	0	42.8344	NA	NA	2.01401	NA	112.023	3.44606	NA	NA	NA	35.8547	72.7442						1.25366	NA	NA	NA	-35.8575	3.80096	#VALUE!	-1.17082	-2.3872	-3.08954	-31.6128	NA	NA	NA	-3.5234
1999	71.337	NA	NA	NA	146.062	83.2623	NA	55.2647	57.2678	29.9166	78.4429	NA	NA	NA	174.255	NA	91.1365	94.6662	NA	NA	26.5302	NA	125.093	11.9238	NA	NA	NA	159.079	78.7323						0.84332	NA	NA	NA	40.9156	22.0892	#VALUE!	5.34118	3.41131	3.22174	23.0215	NA	NA	NA	5.4315
2000	71.767	NA	NA	NA	82.2768	91.3632	NA	78.7955	53.805	25.8251	46.4992	NA	NA	NA	166.815	NA	39.6145	40.9564	NA	NA	2.2887	NA	157.51	6.16483	NA	NA	NA	100.516	97.7975						1.27338	NA	NA	NA	-22.8695	30.19	#VALUE!	28.8719	-0.05153	-0.86975	-8.92215	NA	NA	NA	-2.0084
2001	69.9048	NA	NA	NA	50.0956	40.5489	NA	40.1613	46.92	25.3588	18.3275	NA	NA	NA	163.061	NA	0	0	NA	NA	0	NA	57.8504	4.00856	NA	NA	NA	27.3467	48.3072						-0.58892	NA	NA	NA	-55.0507	-20.6243	#VALUE!	-9.76227	-6.93653	-1.33604	-37.0939	NA	NA	NA	-5.7621
2002	68.6619	NA	NA	NA	68.2787	25.0837	NA	26.0428	47.9019	23.4149	37.7766	NA	NA	NA	165.182	NA	0	0	NA	NA	0	NA	48.1338	3.15141	NA	NA	NA	8.48722	40.4698						-1.83177	NA	NA	NA	-36.8676	-36.0895	#VALUE!	-23.8807	-5.95462	-3.27999	-17.6448	NA	NA	NA	-3.6412
2003	73.2624	NA	NA	NA	200.034	127.571	NA	84.4866	58.7843	31.1381	84.4545	NA	NA	NA	180.55	NA	95.5941	121.521	NA	NA	16.3323	NA	137.561	15.5265	NA	NA	NA	143.481	88.6832						2.76875	NA	NA	NA	94.8877	66.3982	#VALUE!	34.5631	4.92775	4.44328	29.0331	NA	NA	NA	11.7269
2004	70.1533	NA	NA	NA	112.149	72.7067	NA	36.2212	52.8231	28.2682	48.7978	NA	NA	NA	170.299	NA	74.0316	24.7121	NA	NA	33.0884	NA	89.5799	6.25858	NA	NA	NA	133.697	70.6307						-0.34035	NA	NA	NA	7.0027	11.5336	#VALUE!	-13.7023	-1.03344	1.57332	-6.62361	NA	NA	NA	1.4759
2005	71.55	NA	NA	NA	175.068	74.4251	NA	56.9611	56.3615	28.6885	63.7088	NA	NA	NA	177.638	NA	103.265	111.004	NA	NA	18.4268	NA	101.274	9.49967	NA	NA	NA	152.415	59.579						1.05638	NA	NA	NA	69.922	13.2519	#VALUE!	7.03758	2.50493	1.99364	8.28737	NA	NA	NA	8.8149
2006	71.5816	NA	NA	NA	143.753	49.7544	NA	71.5173	59.8417	30.6653	83.8062	NA	NA	NA	173.986	NA	84.8129	117.483	NA	NA	9.91138	NA	131.714	15.6604	NA	NA	NA	141.354	75.6942						1.08794	NA	NA	NA	38.6067	-11.4188	#VALUE!	21.5938	5.98519	3.97042	28.3848	NA	NA	NA	5.1622
2007	64.2192	NA	NA	NA	0	0	NA	0	43.9743	20.1246	0	NA	NA	NA	145.404	NA	0	0	NA	NA	0	NA	32.3121	0	NA	NA	NA	0	28.8457						-6.27447	NA	NA	NA	-105.146	-61.1732	#VALUE!	-49.9235	-9.88226	-6.57026	-55.4214	NA	NA	NA	-23.4194
2008	67.8373	NA	NA	NA	7.524	19.0694	NA	28.9979	52.5326	21.8584	38.366	NA	NA	NA	158.096	NA	21.8876	45.1819	NA	NA	0	NA	108.841	2.37462	NA	NA	NA	80.2382	57.3775						-2.65639	NA	NA	NA	-97.6223	-42.1037	#VALUE!	-20.9257	-1.32395	-4.83647	-17.0554	NA	NA	NA	-10.7277
2009	72.1419	NA	NA	NA	196.282	92.836	NA	81.0391	60.2019	31.2301	106.025	NA	NA	NA	180.113	NA	133.743	118.235	NA	NA	39.372	NA	115.892	14.897	NA	NA	NA	227.994	71.115						1.64821	NA	NA	NA	91.1356	31.6629	#VALUE!	31.1155	6.34542	4.53522	50.6039	NA	NA	NA	11.2893
2010	70.536	NA	NA	NA	145.629	9.25027	NA	46.7827	56.193	27.224	91.5858	NA	NA	NA	174.204	NA	109.9	91.5676	NA	NA	35.9384	NA	124.491	7.61127	NA	NA	NA	188.148	81.6823						0.04237	NA	NA	NA	40.4827	-51.9229	#VALUE!	-3.14083	2.33643	0.5291	36.1644	NA	NA	NA	5.381
Premium	70.4937	NA	NA	NA	105.146	61.1732	NA	49.9235	53.8565	26.6949	55.4214	NA	NA	NA	168.823	NA	58.963	62.5073	NA	NA	15.6947	NA	103.555	7.77713	NA	NA	NA	109.981	67.7893
Number of Payouts																														mean	min	max			Number of Payouts
0	15	0	0	0	14	14	0	14	15	15	14	0	0	0	15	0	11	12	0	0	11	0	15	14	0	0	0	14	15	7.17241	0	15			10	0	0	0	8	9	0	7	7	8	7	0	0	0	8
[truncated: 17 more columns]

## Sheet: Premiums
	Insurance Premiums in €/ha
	Farm
	1	2	3	4	5	6	7	8	9	10	11	12	13	14	15	16	17	18	19	20	21	22	23	24	25	26	27	28	29	mean	min	max	median
rainfall accumulation using yearly reporters																														73.307	8.88783	166.636	62.7395
																															0	0	#NUM!
																															0	0	#NUM!
																															0	0	#NUM!
																															0	0	#NUM!
	62.8047	61.7749	64.5597		49.0869	62.6742	38.8426	58.6895	65.3594	54.7259	70.0826	59.5722	60.3918	104.513	166.636	31.0368		42.6409	139.469		28.5843	8.88783	106.534		118.625		79.2436	103.336	121.297		8.88783	166.636	62.7395
rainfall accumulation using immediate reporters																														85.0597	16.7053	166.804	77.3917
																															0	0	#NUM!
																															0	0	#NUM!
																															0	0	#NUM!
																															0	0	#NUM!
	69.8079	56.7601	63.5159	130.867	95.6321	77.3917	39.3052	40.4102		48.2614	50.2483	64.9164		81.6058	163.657				141.26		49.9121		101.181	16.7053	108.604	166.804		85.3033	134.106		16.7053	166.804	77.3917
rainfall accumulation using GDD																														67.8534	7.77713	168.823	61.1732
																															0	0	#NUM!
																															0	0	#NUM!
																															0	0	#NUM!
																															0	0	#NUM!
	70.4937				105.146	61.1732		49.9235	53.8565	26.6949	55.4214				168.823		58.963	62.5073			15.6947		103.555	7.77713				109.981	67.7893		7.77713	168.823	61.1732

## Sheet: Strike Level
Strike Levels (Precipitation in mm that have to be undercut to trigger insurance payout)
	Farm
	1	2	3	4	5	6	7	8	9	10	11	12	13	14	15	16	17	18	19	20	21	22	23	24	25	26	27	28	29	mean	min	max	median
rainfall accumulation using yearly reporters	119.076	121.844	108.223	NA	91.0023	75.7548	123.982	136.679	168.153	118.793	162.381	115.046	75.57	137.152	507.019	100.88	NA	79.612	223.746	NA	77.2253	47.1961	217.674	NA	136.933	NA	129.968	166.702	195.554	143.173	47.1961	507.019	122.913
																															0	0	#NUM!
																															0	0	#NUM!
																															0	0	#NUM!
																															0	0	#NUM!
																															0	0	#NUM!
rainfall accumulation using immediate reporters	304.908	139.9	108.223	167.143	142.19	89.2316	120.923	129.69	NA	84.352	89.8805	120.748	NA	75.9489	360.781	NA	NA	NA	222.862	NA	106.527	NA	218.772	66.8181	220.541	112.167	NA	172.754	98.0601	150.115	66.8181	360.781	125.306
		139.9	108.223	167.143	142.19	89.2316	120.923	129.69	NA	84.352	89.8805	120.748	NA	75.9489	360.781	NA	NA	NA	222.862	NA	106.527	NA	218.772	66.8181	220.541	112.167	NA	172.754	98.0601		66.8181	360.781	120.923
		139.9	108.223	167.143	142.19	89.2316	120.923	129.69	NA	84.352	89.8805	120.748	NA	75.9489	360.781	NA	NA	NA	222.862	NA	106.527	NA	218.772	66.8181	220.541	112.167	NA	172.754	98.0601		66.8181	360.781	120.923
		139.9	108.223	167.143	142.19	89.2316	120.923	129.69	NA	84.352	89.8805	120.748	NA	75.9489	360.781	NA	NA	NA	222.862	NA	106.527	NA	218.772	66.8181	220.541	112.167	NA	172.754	98.0601		66.8181	360.781	120.923
		139.9	108.223	167.143	142.19	89.2316	120.923	129.69	NA	84.352	89.8805	120.748	NA	75.9489	360.781	NA	NA	NA	222.862	NA	106.527	NA	218.772	66.8181	220.541	112.167	NA	172.754	98.0601		66.8181	360.781	120.923
		139.9	108.223	167.143	142.19	89.2316	120.923	129.69	NA	84.352	89.8805	120.748	NA	75.9489	360.781	NA	NA	NA	222.862	NA	106.527	NA	218.772	66.8181	220.541	112.167	NA	172.754	98.0601		66.8181	360.781	120.923
rainfall accumulation using GDD	1903.23	NA	NA	NA	171.014	128.036	NA	198.091	1071.06	509.032	198.297	NA	NA	NA	1105.03	NA	157.013	181.318	NA	NA	159.565	NA	224.877	154.43	NA	NA	NA	185.185	272.713	441.259	128.036	1903.23	191.638
		NA	NA	NA			NA					NA	NA	NA		NA			NA	NA		NA			NA	NA	NA				0	0	#NUM!
		NA	NA	NA			NA					NA	NA	NA		NA			NA	NA		NA			NA	NA	NA				0	0	#NUM!
		NA	NA	NA			NA					NA	NA	NA		NA			NA	NA		NA			NA	NA	NA				0	0	#NUM!
		NA	NA	NA			NA					NA	NA	NA		NA			NA	NA		NA			NA	NA	NA				0	0	#NUM!
		NA	NA	NA			NA					NA	NA	NA		NA			NA	NA		NA			NA	NA	NA				0	0	#NUM!

## Sheet: Dates
Dates of Growth Stages
	This table gives farm individual occurence dates of growth stages.
		1		2		3		4		5		6		7		8		9		10		11		12		13		14		15		16		17		18		19		20		21		22		23		24
		Shooting	Ear Emmergence	Shooting	Ear Emmergence	Shooting	Ear Emmergence	Shooting	Ear Emmergence	Shooting	Ear Emmergence	Shooting	Ear Emmergence	Shooting	Ear Emmergence	Shooting	Ear Emmergence	Shooting	Ear Emmergence	Shooting	Ear Emmergence	Shooting	Ear Emmergence	Shooting	Ear Emmergence	Shooting	Ear Emmergence	Shooting	Ear Emmergence	Shooting	Ear Emmergence	Shooting	Ear Emmergence	Shooting	Ear Emmergence	Shooting	Ear Emmergence	Shooting	Ear Emmergence	Shooting	Ear Emmergence	Shooting	Ear Emmergence	Shooting	Ear Emmergence	Shooting	Ear Emmergence	Shooting	Ear Emmergence
rainfall accumulation using yearly reporters	1996	1996-04-29	1996-06-13	1996-05-04	1996-06-08	1996-05-05	1996-06-10	1996-06-15	1996-06-25	1996-06-06	1996-07-05	1996-05-10	1996-06-10	1996-04-30	1996-06-13	1996-05-13	1996-06-11	1996-04-27	1996-06-10	1996-05-04	1996-06-24	1996-05-01	1996-06-06	1996-05-07	1996-06-10	1996-05-21	1996-06-08	1996-05-03	1996-06-09	1996-05-15	1996-06-20	1996-05-10	1996-06-17	1996-05-18	1996-06-29	1996-04-27	1996-06-10	1996-05-18	1996-06-29	1996-04-27	1996-06-10	1996-05-07	1996-06-10	1996-04-29	1996-06-12	1996-05-06	1996-06-06	1996-05-18	1996-06-18
	1997	1997-04-21	1997-06-11	1997-05-02	1997-06-01	1997-05-04	1997-05-27	1997-05-31	1997-06-09	1997-05-05	1997-06-09	1997-05-02	1997-06-05	1997-04-22	1997-06-11	1997-05-01	1997-06-09	1997-04-28	1997-06-02	1997-05-06	1997-06-07	1997-04-28	1997-05-24	1997-05-08	1997-06-19	1997-04-17	1997-06-07	1997-04-11	1997-06-05	1997-05-16	1997-06-28	1997-05-06	1997-06-14	1997-05-01	1997-06-13	1997-05-16	1997-06-18	1997-05-14	1997-06-05	1997-05-16	1997-06-18	1997-05-08	1997-06-19	1997-05-02	1997-06-12	1997-05-01	1997-06-08	1997-04-29	1997-06-03
	1998	1998-04-07	1998-06-10	1998-05-01	1998-06-04	1998-04-18	1998-06-01	1998-05-26	1998-06-02	1998-05-30	1998-06-28	1998-04-19	1998-05-29	1998-04-02	1998-06-03	1998-04-27	1998-06-04	1998-04-15	1998-06-02	1998-05-12	1998-06-18	1998-04-19	1998-05-23	1998-04-25	1998-06-01	1998-05-12	1998-06-05	1998-04-18	1998-05-27	1998-05-12	1998-06-18	1998-04-10	1998-06-04	1998-04-10	1998-05-30	1998-05-14	1998-06-06	1998-04-23	1998-06-08	1998-05-14	1998-06-06	1998-04-25	1998-06-01	1998-04-24	1998-05-24	1998-04-19	1998-06-03	1998-04-16	1998-05-04
	1999	1999-04-20	1999-06-09	1999-04-29	1999-06-04	1999-05-04	1999-05-30	1999-05-30	1999-06-03	1999-06-02	1999-06-27	1999-04-21	1999-05-28	1999-04-19	1999-06-07	1999-04-23	1999-06-04	1999-04-18	1999-05-30	1999-05-09	1999-06-10	1999-04-22	1999-05-19	1999-05-03	1999-06-08	1999-05-11	1999-05-29	1999-04-10	1999-06-01	1999-05-09	1999-06-10	1999-04-07	1999-06-02	1999-04-28	1999-05-27	1999-05-13	1999-06-01	1999-04-28	1999-05-27	1999-05-13	1999-06-01	1999-05-03	1999-06-08	1999-04-06	1999-05-26	1999-05-12	1999-05-31	1999-04-24	1999-05-31
	2000	2000-03-21	2000-05-17	2000-04-22	2000-05-28	2000-04-21	2000-05-20	2000-05-21	2000-05-27	2000-05-20	2000-06-18	2000-04-21	2000-05-25	2000-04-08	2000-05-19	2000-03-21	2000-05-17	2000-05-19	2000-06-01	2000-04-26	2000-05-24	2000-04-25	2000-05-22	2000-05-08	2000-06-10	2000-05-07	2000-05-23	2000-04-25	2000-05-21	2000-04-26	2000-05-24	2000-04-10	2000-05-27	2000-04-11	2000-05-27	2000-05-19	2000-06-01	2000-04-07	2000-06-05	2000-05-19	2000-06-01	2000-05-08	2000-06-10	2000-04-20	2000-05-20	2000-04-27	2000-05-23	2000-04-25	2000-05-02
	2001	2001-03-19	2001-05-26	2001-04-28	2001-05-25	2001-04-30	2001-05-26	2001-05-28	2001-06-04	2001-05-29	2001-06-23	2001-05-03	2001-06-02	2001-04-10	2001-06-03	2001-03-19	2001-05-26	2001-05-08	2001-06-09	2001-05-10	2001-06-03	2001-05-01	2001-05-27	2001-05-05	2001-06-07	2001-05-11	2001-05-25	2001-04-23	2001-05-31	2001-05-10	2001-06-03	2001-04-20	2001-06-06	2001-04-20	2001-06-16	2001-05-08	2001-06-09	2001-04-14	2001-05-28	2001-05-08	2001-06-09	2001-05-05	2001-06-07	2001-05-06	2001-05-28	2001-04-30	2001-06-03	2001-04-28	2001-06-09
	2002	2002-03-21	2002-06-01	2002-04-15	2002-06-09	2002-04-29	2002-06-02	2002-05-23	2002-06-01	2002-06-04	2002-06-29	2002-04-29	2002-06-03	2002-04-18	2002-06-04	2002-03-21	2002-06-01	2002-05-20	2002-06-06	2002-04-22	2002-05-26	2002-04-06	2002-06-03	2002-05-07	2002-06-14	2002-03-21	2002-05-23	2002-04-27	2002-05-29	2002-04-22	2002-05-26	2002-04-20	2002-06-06	2002-04-13	2002-06-03	2002-05-20	2002-06-06	2002-04-13	2002-06-03	2002-05-20	2002-06-06	2002-05-07	2002-06-14	2002-05-03	2002-05-28	2002-05-03	2002-06-07	2002-04-29	2002-06-04
	2003	2003-05-01	2003-06-13	2003-04-27	2003-06-02	2003-04-22	2003-05-31	2003-05-30	2003-06-01	2003-05-28	2003-06-18	2003-04-27	2003-06-01	2003-04-27	2003-06-04	2003-05-01	2003-06-13	2003-05-26	2003-06-04	2003-04-23	2003-05-24	2003-04-01	2003-06-06	2003-05-10	2003-06-04	2003-05-06	2003-05-26	2003-04-30	2003-05-31	2003-04-23	2003-05-24	2003-04-20	2003-06-06	2003-05-02	2003-06-04	2003-05-26	2003-06-04	2003-05-02	2003-06-04	2003-05-26	2003-06-04	2003-05-10	2003-06-04	2003-04-22	2003-05-26	2003-05-03	2003-06-02	2003-05-01	2003-06-05
	2004	2004-05-16	2004-06-03	2004-04-15	2004-06-04	2004-04-23	2004-06-03	2004-05-28	2004-06-03	2004-05-14	2004-06-05	2004-04-27	2004-06-01	2004-04-10	2004-06-07	2004-05-16	2004-06-03	2004-05-10	2004-06-13	2004-04-25	2004-06-04	2004-03-27	2004-06-12	2004-05-02	2004-06-10	2004-05-04	2004-06-09	2004-04-18	2004-06-01	2004-04-25	2004-06-04	2004-04-20	2004-06-06	2004-04-10	2004-06-03	2004-05-10	2004-06-13	2004-04-16	2004-06-02	2004-05-10	2004-06-13	2004-05-02	2004-06-10	2004-04-22	2004-05-26	2004-04-29	2004-05-29	2004-04-17	2004-06-07
	2005	2005-04-19	2005-06-10	2005-04-26	2005-06-09	2005-04-22	2005-05-28	2005-05-29	2005-06-06	2005-04-18	2005-05-29	2005-04-27	2005-06-01	2005-04-17	2005-06-03	2005-04-19	2005-06-10	2005-04-27	2005-06-11	2005-04-27	2005-05-28	2005-04-06	2005-05-28	2005-05-04	2005-06-07	2005-05-02	2005-05-31	2005-04-14	2005-05-31	2005-04-27	2005-05-28	2005-04-20	2005-06-06	2005-04-05	2005-06-01	2005-04-27	2005-06-11	2005-04-18	2005-06-08	2005-04-27	2005-06-11	2005-05-04	2005-06-07	2005-04-22	2005-05-26	2005-05-02	2005-05-06	2005-04-25	2005-06-08
	2006	2006-04-25	2006-05-13	2006-05-09	2006-06-06	2006-04-23	2006-06-08	2006-06-03	2006-06-07	2006-05-10	2006-05-22	2006-04-27	2006-06-01	2006-04-26	2006-06-09	2006-04-25	2006-05-13	2006-05-04	2006-06-05	2006-04-28	2006-05-30	2006-04-12	2006-05-25	2006-05-12	2006-06-07	2006-05-02	2006-05-31	2006-04-28	2006-06-08	2006-04-28	2006-05-30	2006-04-20	2006-06-06	2006-04-20	2006-06-06	2006-05-12	2006-06-07	2006-05-04	2006-06-06	2006-05-12	2006-06-07	2006-05-12	2006-06-07	2006-04-22	2006-05-26	2006-05-03	2006-05-30	2006-05-04	2006-06-08
	2007	2007-04-10	2007-05-23	2007-04-14	2007-05-21	2007-03-30	2007-05-21	2007-04-17	2007-05-22	2007-04-28	2007-06-07	2007-04-27	2007-06-01	2007-04-03	2007-05-20	2007-04-10	2007-05-23	2007-05-04	2007-06-05	2007-04-25	2007-05-27	2007-04-17	2007-05-17	2007-05-01	2007-05-31	2007-05-02	2007-05-31	2007-04-04	2007-05-19	2007-04-25	2007-05-27	2007-04-20	2007-06-06	2007-04-03	2007-05-22	2007-05-12	2007-06-07	2007-04-03	2007-05-22	2007-05-12	2007-06-07	2007-05-01	2007-05-31	2007-03-29	2007-05-05	2007-04-11	2007-05-16	2007-03-25	2007-05-19
	2008	2008-04-27	2008-05-30	2008-04-18	2008-05-28	2008-04-23	2008-05-30	2008-05-13	2008-05-22	2008-04-15	2008-07-01	2008-04-27	2008-06-01	2008-04-17	2008-05-29	2008-04-27	2008-05-30	2008-05-04	2008-06-05	2008-04-26	2008-05-26	2008-04-14	2008-05-19	2008-05-09	2008-06-02	2008-05-02	2008-05-31	2008-04-27	2008-05-31	2008-04-26	2008-05-26	2008-04-20	2008-06-06	2008-04-30	2008-05-29	2008-05-12	2008-06-07	2008-04-30	2008-05-29	2008-05-12	2008-06-07	2008-05-09	2008-06-02	2008-04-20	2008-05-26	2008-05-02	2008-06-04	2008-05-03	2008-05-29
	2009	2009-04-14	2009-05-25	2009-04-12	2009-05-19	2009-04-15	2009-05-20	2009-05-07	2009-05-20	2009-04-07	2009-06-15	2009-04-27	2009-06-01	2009-04-08	2009-05-29	2009-04-14	2009-05-25	2009-05-04	2009-06-05	2009-04-20	2009-05-20	2009-04-19	2009-05-23	2009-05-01	2009-05-28	2009-05-02	2009-05-31	2009-04-16	2009-05-24	2009-04-20	2009-05-20	2009-04-20	2009-06-06	2009-04-17	2009-05-27	2009-05-12	2009-06-07	2009-04-17	2009-05-27	2009-05-12	2009-06-07	2009-05-01	2009-05-28	2009-04-18	2009-05-14	2009-04-29	2009-05-29	2009-04-25	2009-05-25
	2010	2010-04-20	2010-06-17	2010-04-22	2010-05-28	2010-04-23	2010-06-10	2010-05-25	2010-06-07	2010-05-20	2010-06-05	2010-04-27	2010-06-01	2010-04-19	2010-06-06	2010-04-20	2010-06-17	2010-05-04	2010-06-05	2010-05-03	2010-05-20	2010-04-22	2010-05-25	2010-05-01	2010-06-18	2010-05-02	2010-05-31	2010-04-01	2010-06-04	2010-05-03	2010-05-20	2010-04-20	2010-06-06	2010-04-19	2010-06-03	2010-05-12	2010-06-07	2010-04-23	2010-06-03	2010-05-12	2010-06-07	2010-05-01	2010-06-18	2010-05-04	2010-06-06	2010-04-29	2010-05-29	2010-04-13	2010-06-05
rainfall accumulation using immediate reporters	1996	1996-04-28	1996-06-12	1996-05-04	1996-06-10	1996-05-04	1996-06-09	1996-04-22	1996-06-05	1996-04-25	1996-06-09	1996-05-09	1996-06-09	1996-04-29	1996-06-11	1996-05-08	1996-06-14	NA	NA	1996-05-13	1996-06-07	1996-04-26	1996-05-30	1996-05-06	1996-06-07	NA	NA	1996-05-01	1996-06-09	1996-05-13	1996-06-07	1996-05-05	1996-06-10	1996-05-04	1996-06-16	NA	NA	1996-05-04	1996-06-16	NA	NA	1996-05-06	1996-06-07	1996-04-24	1996-05-25	1996-04-15	1996-05-28	1996-04-25	1996-06-09
	1997	1997-04-20	1997-06-03	1997-04-14	1997-06-09	1997-05-04	1997-05-27	1997-04-12	1997-05-29	1997-05-09	1997-06-07	1997-05-02	1997-06-02	1997-04-10	1997-06-08	1997-04-21	1997-06-03	NA	NA	1997-05-06	1997-06-10	1997-04-26	1997-05-30	1997-05-06	1997-06-07	NA	NA	1997-05-03	1997-06-08	1997-05-06	1997-06-10	1997-05-05	1997-06-10	1997-05-01	1997-06-09	NA	NA	1997-05-01	1997-06-09	NA	NA	1997-05-06	1997-06-07	1997-04-24	1997-05-25	1997-04-15	1997-05-28	1997-05-09	1997-06-07
	1998	1998-04-07	1998-06-10	1998-04-10	1998-06-03	1998-04-18	1998-06-01	1998-04-02	1998-05-22	1998-04-20	1998-05-25	1998-04-19	1998-05-18	1998-04-02	1998-05-31	1998-04-07	1998-06-10	NA	NA	1998-05-03	1998-06-03	1998-04-30	1998-06-06	1998-05-06	1998-06-07	NA	NA	1998-04-18	1998-05-31	1998-05-03	1998-06-03	1998-05-05	1998-06-10	1998-04-10	1998-06-01	NA	NA	1998-04-10	1998-06-01	NA	NA	1998-05-06	1998-06-07	1998-04-24	1998-05-25	1998-04-15	1998-05-28	1998-04-20	1998-05-25
	1999	1999-04-20	1999-06-03	1999-04-09	1999-06-04	1999-04-22	1999-05-29	1999-04-22	1999-05-25	1999-04-23	1999-05-30	1999-04-19	1999-05-27	1999-04-14	1999-06-01	1999-04-21	1999-06-03	NA	NA	1999-05-03	1999-06-05	1999-04-26	1999-05-30	1999-05-06	1999-06-07	NA	NA	1999-04-24	1999-05-26	1999-05-03	1999-06-05	1999-05-05	1999-06-10	1999-04-16	1999-06-03	NA	NA	1999-04-16	1999-06-03	NA	NA	1999-05-06	1999-06-07	1999-04-24	1999-05-25	1999-04-15	1999-05-28	1999-04-23	1999-05-30
	2000	2000-04-16	2000-05-26	2000-04-21	2000-05-27	2000-04-20	2000-05-19	2000-04-07	2000-05-17	2000-04-04	2000-05-20	2000-04-18	2000-05-20	2000-04-07	2000-05-18	2000-04-16	2000-05-26	NA	NA	2000-04-24	2000-05-20	2000-04-20	2000-05-30	2000-05-06	2000-06-07	NA	NA	2000-04-21	2000-05-18	2000-04-24	2000-05-20	2000-05-05	2000-06-10	2000-04-01	2000-05-26	NA	NA	2000-04-01	2000-05-26	NA	NA	2000-05-06	2000-06-07	2000-04-24	2000-05-25	2000-04-15	2000-05-28	2000-04-04	2000-05-20
	2001	2001-04-29	2001-06-01	2001-04-30	2001-05-29	2001-04-30	2001-05-26	2001-04-11	2001-05-28	2001-04-28	2001-05-27	2001-05-03	2001-05-29	2001-04-10	2001-06-03	2001-04-29	2001-06-01	NA	NA	2001-05-06	2001-05-31	2001-04-26	2001-05-30	2001-05-06	2001-06-07	NA	NA	2001-04-25	2001-05-29	2001-05-06	2001-05-31	2001-05-05	2001-06-10	2001-04-20	2001-06-10	NA	NA	2001-04-20	2001-06-10	NA	NA	2001-05-06	2001-06-07	2001-04-24	2001-05-25	2001-04-15	2001-05-28	2001-04-28	2001-05-27
	2002	2002-04-22	2002-05-29	2002-04-15	2002-06-09	2002-04-29	2002-06-02	2002-04-06	2002-05-22	2002-04-22	2002-05-31	2002-04-25	2002-05-28	2002-04-18	2002-06-04	2002-04-22	2002-05-29	NA	NA	2002-05-04	2002-06-05	2002-04-26	2002-05-29	2002-05-07	2002-06-14	NA	NA	2002-04-29	2002-05-31	2002-05-04	2002-06-05	2002-05-05	2002-06-10	2002-05-05	2002-06-04	NA	NA	2002-05-05	2002-06-04	NA	NA	2002-05-07	2002-06-14	2002-04-24	2002-05-25	2002-04-15	2002-05-28	2002-04-22	2002-05-31
	2003	2003-04-23	2003-06-03	2003-04-27	2003-06-02	2003-04-22	2003-05-31	2003-04-24	2003-05-28	2003-04-22	2003-05-31	2003-04-26	2003-05-27	2003-04-27	2003-06-04	2003-04-23	2003-06-03	NA	NA	2003-05-07	2003-05-31	2003-04-25	2003-05-30	2003-04-29	2003-06-09	NA	NA	2003-04-29	2003-05-30	2003-05-07	2003-05-31	2003-05-05	2003-06-10	2003-05-02	2003-06-04	NA	NA	2003-05-02	2003-06-04	NA	NA	2003-04-29	2003-06-09	2003-04-24	2003-05-25	2003-04-15	2003-05-28	2003-04-22	2003-05-31
	2004	2004-04-16	2004-06-05	2004-04-14	2004-06-03	2004-04-22	2004-06-02	2004-04-11	2004-05-26	2004-04-22	2004-06-02	2004-04-26	2004-05-26	2004-04-09	2004-06-06	2004-04-16	2004-06-05	NA	NA	2004-04-24	2004-06-03	2004-04-17	2004-05-27	2004-05-01	2004-06-09	NA	NA	2004-05-03	2004-06-01	2004-04-24	2004-06-03	2004-05-05	2004-06-10	2004-04-09	2004-06-01	NA	NA	2004-04-09	2004-06-01	NA	NA	2004-05-01	2004-06-09	2004-04-24	2004-05-25	2004-04-15	2004-05-28	2004-04-22	2004-06-02
	2005	2005-04-11	2005-06-06	2005-04-26	2005-06-09	2005-04-22	2005-05-28	2005-04-19	2005-05-26	2005-04-18	2005-05-29	2005-04-26	2005-05-27	2005-04-17	2005-06-03	2005-04-11	2005-06-06	NA	NA	2005-04-30	2005-06-01	2005-05-14	2005-06-09	2005-05-04	2005-06-07	NA	NA	2005-04-28	2005-06-01	2005-04-30	2005-06-01	2005-05-05	2005-06-10	2005-04-05	2005-05-31	NA	NA	2005-04-05	2005-05-31	NA	NA	2005-05-04	2005-06-07	2005-04-24	2005-05-25	2005-04-15	2005-05-28	2005-04-18	2005-05-29
	2006	2006-04-28	2006-06-08	2006-04-29	2006-06-10	2006-04-23	2006-06-08	2006-04-25	2006-05-26	2006-05-04	2006-06-08	2006-04-26	2006-05-27	2006-04-25	2006-06-09	2006-04-28	2006-06-08	NA	NA	2006-04-30	2006-06-01	2006-05-04	2006-06-01	2006-05-13	2006-06-15	NA	NA	2006-05-08	2006-06-08	2006-04-30	2006-06-01	2006-05-05	2006-06-10	2006-04-20	2006-06-06	NA	NA	2006-04-20	2006-06-06	NA	NA	2006-05-13	2006-06-15	2006-04-24	2006-05-25	2006-05-03	2006-05-30	2006-05-04	2006-06-08
	2007	2007-04-12	2007-05-24	2007-04-14	2007-05-21	2007-03-30	2007-05-21	2007-05-17	2007-05-22	2007-04-14	2007-05-17	2007-04-26	2007-05-27	2007-04-01	2007-05-20	2007-04-12	2007-05-24	NA	NA	2007-04-11	2007-05-20	2007-04-18	2007-05-17	2007-05-01	2007-05-31	NA	NA	2007-04-10	2007-05-18	2007-04-11	2007-05-20	2007-05-05	2007-06-10	2007-04-03	2007-05-22	NA	NA	2007-04-03	2007-05-22	NA	NA	2007-05-01	2007-05-31	2007-04-24	2007-05-25	2007-03-11	2007-05-16	2007-04-14	2007-05-17
	2008	2008-05-01	2008-06-04	2008-04-13	2008-06-04	2008-04-23	2008-05-30	2008-05-13	2008-05-22	2008-04-23	2008-05-30	2008-04-26	2008-05-27	2008-04-17	2008-05-29	2008-05-01	2008-06-04	NA	NA	2008-04-29	2008-06-01	2008-04-28	2008-05-29	2008-05-09	2008-06-02	NA	NA	2008-05-08	2008-05-30	2008-04-29	2008-06-01	2008-05-05	2008-06-10	2008-04-30	2008-05-29	NA	NA	2008-04-30	2008-05-29	NA	NA	2008-05-09	2008-06-02	2008-04-20	2008-05-26	2008-04-11	2008-05-29	2008-04-23	2008-05-30
	2009	2009-04-18	2009-05-25	2009-04-19	2009-06-04	2009-04-15	2009-05-19	2009-05-07	2009-05-20	2009-04-25	2009-05-25	2009-04-26	2009-05-27	2009-04-08	2009-05-29	2009-04-18	2009-05-25	NA	NA	2009-04-23	2009-05-24	2009-04-22	2009-05-23	2009-05-01	2009-05-28	NA	NA	2009-04-25	2009-05-25	2009-04-23	2009-05-24	2009-05-05	2009-06-10	2009-04-18	2009-06-02	NA	NA	2009-04-18	2009-06-02	NA	NA	2009-05-01	2009-05-28	2009-04-18	2009-05-14	2009-04-21	2009-05-28	2009-04-25	2009-05-25
	2010	2010-04-28	2010-06-11	2010-04-18	2010-06-09	2010-04-23	2010-06-10	2010-05-25	2010-06-07	2010-04-27	2010-06-07	2010-04-26	2010-05-27	2010-04-19	2010-06-06	2010-04-28	2010-06-11	NA	NA	2010-05-05	2010-06-09	2010-05-02	2010-06-08	2010-05-26	2010-06-18	NA	NA	2010-04-27	2010-05-30	2010-05-05	2010-06-09	2010-05-05	2010-06-10	2010-04-18	2010-06-02	NA	NA	2010-04-18	2010-06-02	NA	NA	2010-05-26	2010-06-18	2010-05-04	2010-06-06	2010-04-30	2010-06-09	2010-04-27	2010-06-07
rainfall accumulation using GDD	1996	1996-05-04	1996-06-12	1996-05-04	1996-06-12	1996-04-30	1996-06-08	1996-05-03	1996-06-10	1996-05-01	1996-06-08	1996-05-08	1996-06-12	1996-04-30	1996-06-09	1996-05-04	1996-06-12	1996-04-23	1996-06-04	1996-04-30	1996-06-08	1996-04-28	1996-06-08	1996-05-01	1996-06-10	1996-05-01	1996-06-10	1996-04-23	1996-06-04	1996-05-01	1996-06-08	1996-05-08	1996-06-11	1996-04-24	1996-06-05	1996-04-23	1996-06-04	1996-04-24	1996-06-05	1996-04-23	1996-06-04	1996-05-01	1996-06-10	1996-04-28	1996-06-08	1996-04-30	1996-06-09	1996-04-30	1996-06-08
	1997	1997-03-29	1997-05-21	1997-03-29	1997-05-21	1997-03-29	1997-05-19	1997-03-31	1997-05-19	1997-03-16	1997-05-16	1997-04-01	1997-05-22	1997-03-22	1997-05-18	1997-03-29	1997-05-21	1997-03-09	1997-05-11	1997-03-14	1997-05-16	1997-03-11	1997-05-15	1997-03-27	1997-05-20	1997-03-27	1997-05-20	1997-03-09	1997-05-11	1997-03-16	1997-05-16	1997-04-02	1997-05-22	1997-03-10	1997-05-13	1997-03-09	1997-05-11	1997-03-10	1997-05-13	1997-03-09	1997-05-11	1997-03-27	1997-05-20	1997-03-11	1997-05-15	1997-03-22	1997-05-18	1997-03-14	1997-05-16
	1998	1998-03-16	1998-05-10	1998-03-16	1998-05-10	1998-03-17	1998-05-08	1998-03-18	1998-05-09	1998-03-06	1998-05-03	1998-03-20	1998-05-11	1998-03-08	1998-05-08	1998-03-16	1998-05-10	1998-02-23	1998-04-27	1998-03-04	1998-05-03	1998-02-28	1998-05-02	1998-03-06	1998-05-07	1998-03-06	1998-05-07	1998-02-23	1998-04-27	1998-03-06	1998-05-03	1998-03-17	1998-05-09	1998-02-25	1998-04-29	1998-02-23	1998-04-27	1998-02-25	1998-04-29	1998-02-23	1998-04-27	1998-03-06	1998-05-07	1998-02-28	1998-05-02	1998-03-08	1998-05-08	1998-03-04	1998-05-03
	1999	1999-04-01	1999-05-19	1999-04-01	1999-05-19	1999-03-29	1999-05-14	1999-03-29	1999-05-14	1999-03-21	1999-05-07	1999-03-31	1999-05-17	1999-03-27	1999-05-14	1999-04-01	1999-05-19	1999-03-13	1999-05-05	1999-03-22	1999-05-10	1999-03-17	1999-05-08	1999-03-25	1999-05-13	1999-03-25	1999-05-13	1999-03-13	1999-05-05	1999-03-21	1999-05-07	1999-03-31	1999-05-18	1999-03-13	1999-05-05	1999-03-13	1999-05-05	1999-03-13	1999-05-05	1999-03-13	1999-05-05	1999-03-25	1999-05-13	1999-03-17	1999-05-08	1999-03-27	1999-05-14	1999-03-22	1999-05-10
	2000	2000-03-25	2000-05-10	2000-03-25	2000-05-10	2000-03-17	2000-05-05	2000-03-24	2000-05-08	2000-03-07	2000-04-30	2000-03-16	2000-05-06	2000-03-16	2000-05-06	2000-03-25	2000-05-10	2000-02-27	2000-04-28	2000-03-08	2000-05-02	2000-02-28	2000-04-29	2000-03-03	2000-05-03	2000-03-03	2000-05-03	2000-02-27	2000-04-28	2000-03-07	2000-04-30	2000-03-19	2000-05-07	2000-02-26	2000-04-27	2000-02-27	2000-04-28	2000-02-26	2000-04-27	2000-02-27	2000-04-28	2000-03-03	2000-05-03	2000-02-28	2000-04-29	2000-03-16	2000-05-06	2000-03-08	2000-05-02
	2001	2001-02-13	2001-05-10	2001-02-13	2001-05-10	2001-03-01	2001-05-10	2001-03-04	2001-05-09	2001-02-08	2001-05-03	2001-03-10	2001-05-13	2001-02-20	2001-05-10	2001-02-13	2001-05-10	2001-01-28	2001-05-01	2001-02-07	2001-05-04	2001-02-06	2001-05-03	2001-02-13	2001-05-10	2001-02-13	2001-05-10	2001-01-28	2001-05-01	2001-02-08	2001-05-03	2001-03-10	2001-05-14	2001-02-06	2001-05-01	2001-01-28	2001-05-01	2001-02-06	2001-05-01	2001-01-28	2001-05-01	2001-02-13	2001-05-10	2001-02-06	2001-05-03	2001-02-20	2001-05-10	2001-02-07	2001-05-04
	2002	2002-03-11	2002-05-12	2002-03-11	2002-05-12	2002-03-09	2002-05-10	2002-03-11	2002-05-11	2002-02-26	2002-05-02	2002-03-08	2002-05-10	2002-03-05	2002-05-10	2002-03-11	2002-05-12	2002-02-11	2002-04-28	2002-02-27	2002-05-06	2002-02-18	2002-05-02	2002-03-05	2002-05-09	2002-03-05	2002-05-09	2002-02-11	2002-04-28	2002-02-26	2002-05-02	2002-03-11	2002-05-12	2002-02-10	2002-04-24	2002-02-11	2002-04-28	2002-02-10	2002-04-24	2002-02-11	2002-04-28	2002-03-05	2002-05-09	2002-02-18	2002-05-02	2002-03-05	2002-05-10	2002-02-27	2002-05-06
	2003	2003-04-12	2003-05-21	2003-04-12	2003-05-21	2003-04-19	2003-05-25	2003-04-14	2003-05-21	2003-04-07	2003-05-18	2003-04-22	2003-05-28	2003-03-31	2003-05-19	2003-04-12	2003-05-21	2003-03-26	2003-05-13	2003-04-12	2003-05-20	2003-03-31	2003-05-19	2003-04-16	2003-05-27	2003-04-16	2003-05-27	2003-03-26	2003-05-13	2003-04-07	2003-05-18	2003-04-24	2003-05-29	2003-03-28	2003-05-14	2003-03-26	2003-05-13	2003-03-28	2003-05-14	2003-03-26	2003-05-13	2003-04-16	2003-05-27	2003-03-31	2003-05-19	2003-03-31	2003-05-19	2003-04-12	2003-05-20
	2004	2004-04-04	2004-05-22	2004-04-04	2004-05-22	2004-04-02	2004-05-17	2004-04-05	2004-05-20	2004-03-20	2004-05-09	2004-04-03	2004-05-19	2004-04-04	2004-05-25	2004-04-04	2004-05-22	2004-03-17	2004-05-07	2004-03-23	2004-05-12	2004-03-20	2004-05-11	2004-03-28	2004-05-15	2004-03-28	2004-05-15	2004-03-17	2004-05-07	2004-03-20	2004-05-09	2004-04-05	2004-05-22	2004-03-15	2004-05-03	2004-03-17	2004-05-07	2004-03-15	2004-05-03	2004-03-17	2004-05-07	2004-03-28	2004-05-15	2004-03-20	2004-05-11	2004-04-04	2004-05-25	2004-03-23	2004-05-12
	2005	2005-04-02	2005-05-22	2005-04-02	2005-05-22	2005-03-27	2005-05-14	2005-04-03	2005-05-20	2005-03-22	2005-05-06	2005-03-29	2005-05-20	2005-03-31	2005-05-22	2005-04-02	2005-05-22	2005-03-19	2005-05-06	2005-03-24	2005-05-11	2005-03-19	2005-05-09	2005-03-23	2005-05-15	2005-03-23	2005-05-15	2005-03-19	2005-05-06	2005-03-22	2005-05-06	2005-03-30	2005-05-19	2005-03-17	2005-05-03	2005-03-19	2005-05-06	2005-03-17	2005-05-03	2005-03-19	2005-05-06	2005-03-23	2005-05-15	2005-03-19	2005-05-09	2005-03-31	2005-05-22	2005-03-24	2005-05-11
	2006	2006-04-19	2006-05-29	2006-04-19	2006-05-29	2006-04-18	2006-05-25	2006-04-21	2006-05-28	2006-04-11	2006-05-19	2006-04-23	2006-06-03	2006-04-19	2006-05-30	2006-04-19	2006-05-29	2006-04-04	2006-05-17	2006-04-12	2006-05-22	2006-04-09	2006-05-21	2006-04-17	2006-05-28	2006-04-17	2006-05-28	2006-04-04	2006-05-17	2006-04-11	2006-05-19	2006-04-23	2006-06-02	2006-04-03	2006-05-16	2006-04-04	2006-05-17	2006-04-03	2006-05-16	2006-04-04	2006-05-17	2006-04-17	2006-05-28	2006-04-09	2006-05-21	2006-04-19	2006-05-30	2006-04-12	2006-05-22
	2007	2007-01-08	2007-04-05	2007-01-08	2007-04-05	2007-01-03	2007-03-27	2007-01-12	2007-04-14	2007-01-03	2007-03-26	2007-01-10	2007-04-09	2007-01-10	2007-04-09	2007-01-08	2007-04-05	2006-12-31	2007-03-23	2007-01-03	2007-03-28	2007-01-01	2007-03-26	2007-01-03	2007-03-30	2007-01-03	2007-03-30	2006-12-31	2007-03-23	2007-01-03	2007-03-26	2007-01-10	2007-04-07	2007-01-01	2007-03-26	2006-12-31	2007-03-23	2007-01-01	2007-03-26	2006-12-31	2007-03-23	2007-01-03	2007-03-30	2007-01-01	2007-03-26	2007-01-10	2007-04-09	2007-01-03	2007-03-28
	2008	2008-03-10	2008-05-14	2008-03-10	2008-05-14	2008-02-29	2008-05-05	2008-04-01	2008-05-24	2008-02-27	2008-05-03	2008-03-10	2008-05-13	2008-03-10	2008-05-14	2008-03-10	2008-05-14	2008-02-22	2008-05-01	2008-02-27	2008-05-05	2008-02-25	2008-05-05	2008-02-26	2008-05-08	2008-02-26	2008-05-08	2008-02-22	2008-05-01	2008-02-27	2008-05-03	2008-03-11	2008-05-12	2008-02-22	2008-05-04	2008-02-22	2008-05-01	2008-02-22	2008-05-04	2008-02-22	2008-05-01	2008-02-26	2008-05-08	2008-02-25	2008-05-05	2008-03-10	2008-05-14	2008-02-27	2008-05-05
	2009	2009-04-07	2009-05-18	2009-04-07	2009-05-18	2009-04-02	2009-05-09	2009-04-16	2009-05-27	2009-03-31	2009-05-08	2009-04-07	2009-05-18	2009-04-09	2009-05-21	2009-04-07	2009-05-18	2009-03-23	2009-05-04	2009-03-31	2009-05-09	2009-03-31	2009-05-09	2009-03-27	2009-05-09	2009-03-27	2009-05-09	2009-03-23	2009-05-04	2009-03-31	2009-05-08	2009-04-06	2009-05-16	2009-03-28	2009-05-08	2009-03-23	2009-05-04	2009-03-28	2009-05-08	2009-03-23	2009-05-04	2009-03-27	2009-05-09	2009-03-31	2009-05-09	2009-04-09	2009-05-21	2009-03-31	2009-05-09
	2010	2010-04-02	2010-05-25	2010-04-02	2010-05-25	2010-04-03	2010-05-21	2010-04-17	2010-06-04	2010-03-29	2010-05-17	2010-04-09	2010-05-30	2010-04-04	2010-05-25	2010-04-02	2010-05-25	2010-03-25	2010-05-15	2010-03-29	2010-05-20	2010-03-28	2010-05-21	2010-04-04	2010-05-28	2010-04-04	2010-05-28	2010-03-25	2010-05-15	2010-03-29	2010-05-17	2010-04-08	2010-05-28	2010-03-27	2010-05-20	2010-03-25	2010-05-15	2010-03-27	2010-05-20	2010-03-25	2010-05-15	2010-04-04	2010-05-28	2010-03-28	2010-05-21	2010-04-04	2010-05-25	2010-03-29	2010-05-20
	The following tables give the difference between different estimation approaches in days
Difference in Dates of Growth Stages
		1		2		3		4		5		6		7		8		9		10		11		12		13		14		15		16		17		18		19		20		21		22		23		24
		Shooting	Ear Emmergence	Shooting	Ear Emmergence	Shooting	Ear Emmergence	Shooting	Ear Emmergence	Shooting	Ear Emmergence	Shooting	Ear Emmergence	Shooting	Ear Emmergence	Shooting	Ear Emmergence	Shooting	Ear Emmergence	Shooting	Ear Emmergence	Shooting	Ear Emmergence	Shooting	Ear Emmergence	Shooting	Ear Emmergence	Shooting	Ear Emmergence	Shooting	Ear Emmergence	Shooting	Ear Emmergence	Shooting	Ear Emmergence	Shooting	Ear Emmergence	Shooting	Ear Emmergence	Shooting	Ear Emmergence	Shooting	Ear Emmergence	Shooting	Ear Emmergence	Shooting	Ear Emmergence	Shooting	Ear Emmergence
yearly - gdd	1996	-5	1	0	-4	5	2	43	15	36	27	2	-2	0	4	9	-1	4	6	4	16	3	-2	6	0	20	-2	10	5	14	12	2	6	24	24	4	6	24	24	4	6	6	0	1	4	6	-3	18	10
	1997	23	21	34	11	36	8	61	21	50	24	31	14	31	24	33	19	50	22	53	22	48	9	42	30	21	18	33	25	61	43	34	23	52	31	68	38	65	23	68	38	42	30	52	28	40	21	46	18
	1998	22	31	46	25	32	24	69	24	85	56	30	18	25	26	42	25	51	36	69	46	50	21	50	25	67	29	54	30	67	46	24	26	44	31	80	40	57	40	80	40	50	25	55	22	42	26	43	1
	1999	19	21	28	16	36	16	62	20	73	51	21	11	23	24	22	16	36	25	48	31	36	11	39	26	47	16	28	27	49	34	7	15	46	22	61	27	46	22	61	27	39	26	20	18	46	17	33	21
	2000	-4	7	28	18	35	15	58	19	74	49	36	19	23	13	-4	7	82	34	49	22	57	23	66	38	65	20	58	23	50	24	22	20	45	30	82	34	41	39	82	34	66	38	52	21	42	17	48	0
	2001	34	16	74	15	60	16	85	26	110	51	54	20	49	24	34	16	100	39	92	30	84	24	81	28	87	15	85	30	91	31	41	23	73	46	100	39	67	27	100	39	81	28	89	25	69	24	80	36
	2002	10	20	35	28	51	23	73	21	98	58	52	24	44	25	10	20	98	39	54	20	47	32	63	36	16	14	75	31	55	24	40	25	62	40	98	39	62	40	98	39	63	36	74	26	59	28	61	29
	2003	19	23	15	12	3	6	46	11	51	31	5	4	27	16	19	23	61	22	11	4	1	18	24	8	20	-1	35	18	16	6	-4	8	35	21	61	22	35	21	61	22	24	8	22	7	33	14	19	16
	2004	42	12	11	13	21	17	53	14	55	27	24	13	6	13	42	12	54	37	33	23	7	32	35	26	37	25	32	25	36	26	15	15	26	31	54	37	32	30	54	37	35	26	33	15	25	4	25	26
	2005	17	19	24	18	26	14	56	17	27	23	29	12	17	12	17	19	39	36	34	17	18	19	42	23	40	16	26	25	36	22	21	18	19	29	39	36	32	36	39	36	42	23	34	17	32	-16	32	28
	2006	6	-16	20	8	5	14	43	10	29	3	4	-2	7	10	6	-16	30	19	16	8	3	4	25	10	15	3	24	22	17	11	-3	4	17	21	38	21	31	21	38	21	25	10	13	5	14	0	22	17
	2007	92	48	96	46	86	55	95	38	115	73	107	53	83	41	92	48	124	74	112	60	106	52	118	62	119	62	94	57	112	62	100	60	92	57	132	76	92	57	132	76	118	62	87	40	91	37	81	52
	2008	48	16	39	14	54	25	42	-2	48	59	48	19	38	15	48	16	72	35	59	21	49	14	73	25	66	23	65	30	59	23	40	25	68	25	80	37	68	25	80	37	73	25	55	21	53	21	66	24
	2009	7	7	5	1	13	11	21	-7	7	38	20	14	-1	8	7	7	42	32	20	11	19	14	35	19	36	22	24	20	20	12	14	21	20	19	50	34	20	19	50	34	35	19	18	5	20	8	25	16
	2010	18	23	20	3	20	20	38	3	52	19	18	2	15	12	18	23	40	21	35	0	25	4	27	21	28	3	7	20	35	3	12	9	23	14	48	23	27	14	48	23	27	21	37	16	25	4	15	16
		1		2		3		4		5		6		7		8		9		10		11		12		13		14		15		16		17		18		19		20		21		22		23		24
		Shooting	Ear Emmergence	Shooting	Ear Emmergence	Shooting	Ear Emmergence	Shooting	Ear Emmergence	Shooting	Ear Emmergence	Shooting	Ear Emmergence	Shooting	Ear Emmergence	Shooting	Ear Emmergence	Shooting	Ear Emmergence	Shooting	Ear Emmergence	Shooting	Ear Emmergence	Shooting	Ear Emmergence	Shooting	Ear Emmergence	Shooting	Ear Emmergence	Shooting	Ear Emmergence	Shooting	Ear Emmergence	Shooting	Ear Emmergence	Shooting	Ear Emmergence	Shooting	Ear Emmergence	Shooting	Ear Emmergence	Shooting	Ear Emmergence	Shooting	Ear Emmergence	Shooting	Ear Emmergence	Shooting	Ear Emmergence
immediate. - gdd	1996	-6	0	0	-2	4	1	-11	-5	-6	1	1	-3	-1	2	4	2	NA	NA	13	-1	-2	-9	5	-3	NA	NA	8	5	12	-1	-3	-1	10	11	NA	NA	10	11	NA	NA	5	-3	-4	-14	-15	-12	-5	1
	1997	22	13	16	19	36	8	12	10	54	22	31	11	19	21	23	13	NA	NA	53	25	46	15	40	18	NA	NA	55	28	51	25	33	19	52	27	NA	NA	52	27	NA	NA	40	18	44	10	24	10	56	22
	1998	22	31	25	24	32	24	15	13	45	22	30	7	25	23	22	31	NA	NA	60	31	61	35	61	31	NA	NA	54	34	58	31	49	32	44	33	NA	NA	44	33	NA	NA	61	31	55	23	38	20	47	22
	1999	19	15	8	16	24	15	24	11	33	23	19	10	18	18	20	15	NA	NA	42	26	40	22	42	25	NA	NA	42	21	43	29	35	23	34	29	NA	NA	34	29	NA	NA	42	25	38	17	19	14	32	20
	2000	22	16	27	17	34	14	14	9	28	20	33	14	22	12	22	16	NA	NA	47	18	52	31	64	35	NA	NA	54	20	48	20	47	34	35	29	NA	NA	35	29	NA	NA	64	35	56	26	30	22	27	18
	2001	75	22	76	19	60	16	38	19	79	24	54	16	49	24	75	22	NA	NA	88	27	79	27	82	28	NA	NA	87	28	87	28	56	27	73	40	NA	NA	73	40	NA	NA	82	28	77	22	54	18	80	23
	2002	42	17	35	28	51	23	26	11	55	29	48	18	44	25	42	17	NA	NA	66	30	67	27	63	36	NA	NA	77	33	67	34	55	29	84	41	NA	NA	84	41	NA	NA	63	36	65	23	41	18	54	25
	2003	11	13	15	12	3	6	10	7	15	13	4	-1	27	16	11	13	NA	NA	25	11	25	11	13	13	NA	NA	34	17	30	13	11	12	35	21	NA	NA	35	21	NA	NA	13	13	24	6	15	9	10	11
	2004	12	14	10	12	20	16	6	6	33	24	23	7	5	12	12	14	NA	NA	32	22	28	16	34	25	NA	NA	47	25	35	25	30	19	25	29	NA	NA	25	29	NA	NA	34	25	35	14	11	3	30	21
	2005	9	15	24	18	26	14	16	6	27	23	28	7	17	12	9	15	NA	NA	37	21	56	31	42	23	NA	NA	40	26	39	26	36	22	19	28	NA	NA	19	28	NA	NA	42	23	36	16	15	6	25	18
	2006	9	10	10	12	5	14	4	-2	23	20	3	-7	6	10	9	10	NA	NA	18	10	25	11	26	18	NA	NA	34	22	19	13	12	8	17	21	NA	NA	17	21	NA	NA	26	18	15	4	14	0	22	17
	2007	94	49	96	46	86	55	125	38	101	52	106	48	81	41	94	49	NA	NA	98	53	107	52	118	62	NA	NA	100	56	98	55	115	64	92	57	NA	NA	92	57	NA	NA	118	62	113	60	60	37	101	50
	2008	52	21	34	21	54	25	42	-2	56	27	47	14	38	15	52	21	NA	NA	62	27	63	24	73	25	NA	NA	76	29	62	29	55	29	68	25	NA	NA	68	25	NA	NA	73	25	55	21	32	15	56	25
	2009	11	7	12	17	13	10	21	-7	25	17	19	9	-1	8	11	7	NA	NA	23	15	22	14	35	19	NA	NA	33	21	23	16	29	25	21	25	NA	NA	21	25	NA	NA	35	19	18	5	12	7	25	16
	2010	26	17	16	15	20	20	38	3	29	21	17	-3	15	12	26	17	NA	NA	37	20	35	18	52	21	NA	NA	33	15	37	23	27	13	22	13	NA	NA	22	13	NA	NA	52	21	37	16	26	15	29	18
		1		2		3		4		5		6		7		8		9		10		11		12		13		14		15		16		17		18		19		20		21		22		23		24
		Shooting	Ear Emmergence	Shooting	Ear Emmergence	Shooting	Ear Emmergence	Shooting	Ear Emmergence	Shooting	Ear Emmergence	Shooting	Ear Emmergence	Shooting	Ear Emmergence	Shooting	Ear Emmergence	Shooting	Ear Emmergence	Shooting	Ear Emmergence	Shooting	Ear Emmergence	Shooting	Ear Emmergence	Shooting	Ear Emmergence	Shooting	Ear Emmergence	Shooting	Ear Emmergence	Shooting	Ear Emmergence	Shooting	Ear Emmergence	Shooting	Ear Emmergence	Shooting	Ear Emmergence	Shooting	Ear Emmergence	Shooting	Ear Emmergence	Shooting	Ear Emmergence	Shooting	Ear Emmergence	Shooting	Ear Emmergence
yearly - immediate	1996	1	1	0	-2	1	1	54	20	42	26	1	1	1	2	5	-3	NA	NA	-9	17	5	7	1	3	NA	NA	2	0	2	13	5	7	14	13	NA	NA	14	13	NA	NA	1	3	5	18	21	9	23	9
	1997	1	8	18	-8	0	0	49	11	-4	2	0	3	12	3	10	6	NA	NA	0	-3	2	-6	2	12	NA	NA	-22	-3	10	18	1	4	0	4	NA	NA	13	-4	NA	NA	2	12	8	18	16	11	-10	-4
	1998	0	0	21	1	0	0	54	11	40	34	0	11	0	3	20	-6	NA	NA	9	15	-11	-14	-11	-6	NA	NA	0	-4	9	15	-25	-6	0	-2	NA	NA	13	7	NA	NA	-11	-6	0	-1	4	6	-4	-21
	1999	0	6	20	0	12	1	38	9	40	28	2	1	5	6	2	1	NA	NA	6	5	-4	-11	-3	1	NA	NA	-14	6	6	5	-28	-8	12	-7	NA	NA	12	-7	NA	NA	-3	1	-18	1	27	3	1	1
	2000	-26	-9	1	1	1	1	44	10	46	29	3	5	1	1	-26	-9	NA	NA	2	4	5	-8	2	3	NA	NA	4	3	2	4	-25	-14	10	1	NA	NA	6	10	NA	NA	2	3	-4	-5	12	-5	21	-18
	2001	-41	-6	-2	-4	0	0	47	7	31	27	0	4	0	0	-41	-6	NA	NA	4	3	5	-3	-1	0	NA	NA	-2	2	4	3	-15	-4	0	6	NA	NA	-6	-13	NA	NA	-1	0	12	3	15	6	0	13
	2002	-32	3	0	0	0	0	47	10	43	29	4	6	0	0	-32	3	NA	NA	-12	-10	-20	5	0	0	NA	NA	-2	-2	-12	-10	-15	-4	-22	-1	NA	NA	-22	-1	NA	NA	0	0	9	3	18	10	7	4
	2003	8	10	0	0	0	0	36	4	36	18	1	5	0	0	8	10	NA	NA	-14	-7	-24	7	11	-5	NA	NA	1	1	-14	-7	-15	-4	0	0	NA	NA	0	0	NA	NA	11	-5	-2	1	18	5	9	5
	2004	30	-2	1	1	1	1	47	8	22	3	1	6	1	1	30	-2	NA	NA	1	1	-21	16	1	1	NA	NA	-15	0	1	1	-15	-4	1	2	NA	NA	7	1	NA	NA	1	1	-2	1	14	1	-5	5
	2005	8	4	0	0	0	0	40	11	0	0	1	5	0	0	8	4	NA	NA	-3	-4	-38	-12	0	0	NA	NA	-14	-1	-3	-4	-15	-4	0	1	NA	NA	13	8	NA	NA	0	0	-2	1	17	-22	7	10
	2006	-3	-26	10	-4	0	0	39	12	6	-17	1	5	1	0	-3	-26	NA	NA	-2	-2	-22	-7	-1	-8	NA	NA	-10	0	-2	-2	-15	-4	0	0	NA	NA	14	0	NA	NA	-1	-8	-2	1	0	0	0	0
	2007	-2	-1	0	0	0	0	-30	0	14	21	1	5	2	0	-2	-1	NA	NA	14	7	-1	0	0	0	NA	NA	-6	1	14	7	-15	-4	0	0	NA	NA	0	0	NA	NA	0	0	-26	-20	31	0	-20	2
	2008	-4	-5	5	-7	0	0	0	0	-8	32	1	5	0	0	-4	-5	NA	NA	-3	-6	-14	-10	0	0	NA	NA	-11	1	-3	-6	-15	-4	0	0	NA	NA	0	0	NA	NA	0	0	0	0	21	6	10	-1
	2009	-4	0	-7	-16	0	1	0	0	-18	21	1	5	0	0	-4	0	NA	NA	-3	-4	-3	0	0	0	NA	NA	-9	-1	-3	-4	-15	-4	-1	-6	NA	NA	-1	-6	NA	NA	0	0	0	0	8	1	0	0
	2010	-8	6	4	-12	0	0	0	0	23	-2	1	5	0	0	-8	6	NA	NA	-2	-20	-10	-14	-25	0	NA	NA	-26	5	-2	-20	-15	-4	1	1	NA	NA	5	1	NA	NA	-25	0	0	0	-1	-11	-14	-2
[truncated: 12 more columns]

## Sheet: Precipitation
	Precipitation (in mm)
				correlation	yearly and imm	0.58874
					yearly and gdd	0.239279
					imm and gdd	0.159253
		Farm
		1	2	3	4	5	6	7	8	9	10	11	12	13	14	15	16	17	18	19	20	21	22	23	24	25	26	27	28	29	mean	std	cv
rainfall accumulation using yearly reporters	1996	102.4	90.8	79.9	0.2	47.1	33.8	68.4	82.9	78	84.2	75.7	84.8	58	76	81.1	59.7	79.7	101.6	79.7	101.6	57.3	71.2	59.1	52.3	74.4	47.1	73.2	79.7	97.7	71.6414	21.9579	0.306497
	1997	87	62.3	42.2	2.7	80	54.6	118.1	94.6	86.5	66.3	76.9	107.4	99.2	97.6	98.3	82.4	66.8	57.2	21.8	57.2	58.9	70.1	110.6	83.5	108.9	80	74.9	66.8	133.7	77.4655	27.9742	0.361118
	1998	121	77.7	73.1	26.6	99.9	39	138.8	94.1	95.2	89.9	55.9	63.5	25.9	54.6	59.8	58.7	67.7	86.5	94.6	86.5	51.1	30.2	105	38.8	116.9	99.9	73.7	67.7	186.2	78.569	35.4506	0.451203
	1999	102.5	69.8	55.6	21.6	49.5	38.7	75.7	76.6	44.9	87.9	30.6	77.9	49.3	82.5	92.1	94.3	26.1	12.4	26.1	12.4	83	93.7	39.2	57.2	56.3	49.5	33.2	26.1	144.7	58.9448	31.3786	0.532339
	2000	94.3	59.9	31.1	12.7	30.3	35.1	49.5	68.3	25.5	40.4	21.7	54.1	11.3	23.8	17.6	40.9	51.5	30.4	91.8	30.4	74.5	19.1	44.6	9	40.4	30.3	36	51.5	53.8	40.6828	21.9899	0.54052
	2001	107.3	17.6	5.4	11.8	67.1	27.9	83	100.6	92.6	34.2	16.6	64.9	6.9	70.5	41.1	74.7	107.2	71.1	83	71.1	55.2	21.1	34.8	42.3	99.8	67.1	46.6	107.2	70.6	58.5966	32.3605	0.55226
	2002	152.5	124	64	13.4	109.8	56.7	145.3	148.9	16.6	84.8	117.6	84.5	131.7	97.7	78	95.3	114.2	27.2	114.2	27.2	93.8	56.1	149	63.4	72	109.8	149.8	114.2	183.9	96.4	44.211	0.45862
	2003	57.6	50.1	47.2	8.7	27.4	22.6	59.9	67.1	0.2	29.6	62.9	70.4	25.1	46.6	29.8	41.1	53.9	5	53.9	5	57.8	44.6	53.4	61.2	27.5	27.4	29.6	53.9	75.6	41.2103	20.8665	0.506341
	2004	11.7	101.8	99.9	21.4	15.8	44.4	116.2	6.2	30.9	54.4	115.9	67.6	60.6	111.7	52.8	56.4	92.5	38.9	92.5	38.9	89	67.9	87.9	95.6	154.6	15.8	48.4	92.5	100.8	68.3793	37.7421	0.551951
	2005	103	85.3	57	10.7	102.4	97.1	103.8	110.6	124.6	57.8	98.9	82.4	97.1	123.3	81.6	88.8	135.5	108.2	130.8	108.2	90.4	82.4	24.9	78.6	37.1	102.4	19.6	135.5	137.4	90.1862	34.3498	0.380876
	2006	11.2	61.4	75.2	4.1	35.7	78.4	70.5	21	78.7	55.8	73.8	81.5	81.7	87.9	90.7	106.5	117.5	100.6	74.6	100.6	103.6	74.8	58.7	47.6	72.7	35.7	83.5	117.5	97.9	72.3931	29.4944	0.40742
	2007	106.1	94.8	62.7	81.9	150.5	136.9	60.7	96	141.5	101.3	95.4	118.4	91.6	95	130.9	121.8	85.7	110.6	85.7	110.6	129.1	4.8	58.5	71.7	76.7	150.5	98.6	85.7	64	97.1621	31.7881	0.327165
	2008	38.4	48.2	37.6	2.2	131.2	35.7	20	36	21.4	46	65.8	18.6	7	31.3	42.9	30.3	10.9	32.7	10.9	32.7	12.9	35.6	12.9	16.8	11.2	131.2	20.7	10.9	27.2	33.7655	30.6236	0.906949
	2009	80.5	65.4	81.5	56.9	111.6	55.3	92.4	54.9	47.6	52.6	36.3	46.9	30	47.3	58.1	64	57	35.5	57	35.5	48.8	32.5	66.8	62.6	53.7	111.6	67.4	57	100.8	60.9483	21.7635	0.357081
	2010	162.4	91.8	167	39.3	30.3	124.6	101.3	144.5	58.3	49.6	38.5	112.4	71.3	103.2	45.1	123.8	66.1	30.9	65.3	30.9	72.6	53.5	80	109.8	81.9	30.3	93	66.1	134.6	82.0138	40.4089	0.492708
	mean	89.1933	73.3933	65.2933	20.9467	72.5733	58.72	86.9067	80.1533	62.8333	62.32	65.5	75.6867	56.4467	76.6	66.66	75.9133	75.4867	56.5867	72.1267	56.5867	71.8667	50.5067	65.6933	59.36	72.2733	72.5733	63.2133	75.4867	107.26	68.5572	36.439	0.531512
	std	44.1646	25.9729	36.5788	22.7401	42.694	35.1562	34.3314	40.3135	41.1825	22.2397	32.4866	25.8212	38.6021	30.033	30.0879	29.1034	34.3308	36.6464	33.6934	36.6464	27.8113	26.134	35.905	27.0541	37.3911	42.694	35.2423	34.3308	45.9889
	cv	0.495156	0.353887	0.560222	1.08562	0.588288	0.59871	0.395037	0.502955	0.655425	0.356863	0.495979	0.341159	0.683868	0.392075	0.451364	0.383377	0.454793	0.647615	0.467141	0.647615	0.386985	0.517437	0.546555	0.455764	0.517356	0.588288	0.557513	0.454793	0.428761
		1	2	3	4	5	6	7	8	9	10	11	12	13	14	15	16	17	18	19	20	21	22	23	24	25	26	27	28	29
rainfall accumulation using immediate reporters	1996	102.4	92.6	79.9	108	99.3	41.5	69.4	98.5		64.3	58.8	74.4		78	72.9	71.7	71.3		71.3		55.4	48.2	70.1	82.2	54.7	99.3	72.3	71.3	59.8	74.704	17.4756	0.233931
	1997	87	78.9	42.2	59.4	60.6	54.6	123.7	100.6		67.2	79.1	90.3		70.3	67.8	92.8	63.5		63.5		52.5	89.7	120.6	58	132	60.6	96	63.5	21.2	75.824	25.8954	0.34152
	1998	121	112.9	73.1	59.7	39.8	32.7	135.2	145.2		47.5	45.3	92.9		75	32.6	78.7	72.4		72.4		74.1	30.5	69.6	46.2	70.1	39.8	60	72.4	88.2	71.492	31.1952	0.436345
	1999	81.7	100.5	66.2	33.5	72.4	31.4	70.3	79.4		84.6	24.3	73.2		37.1	92.1	96.6	62.6		62.6		76.3	44.7	46.8	57.5	26.6	72.4	43.6	62.6	98.4	63.896	22.9021	0.358428
	2000	98.5	59.9	27.6	44.9	36.3	40.3	27.1	64.5		23.6	39.1	54.1		24.4	12	27.6	53.6		53.6		74.5	28.2	60.7	41.8	53.1	36.3	54.4	53.6	58.1	45.912	18.9173	0.412034
	2001	29.6	18.4	5.4	51.5	10.1	4.9	83	23.7		13.8	30.4	64.9		55	17.5	61.8	85		85		55.2	51.1	35.7	9.8	17.6	10.1	42.6	85	48.1	39.808	27.0624	0.679823
	2002	109.3	124	64	102.6	79.2	70.1	145.3	103.3		34.2	79.8	84.5		84	32.6	62	35.9		35.9		93.8	76.8	152.6	82.1	120.7	79.2	200	35.9	89.6	87.096	40.5032	0.465041
	2003	38.9	50.1	47.2	65.1	29.8	24.1	59.9	37.9		24.9	39.7	98.8		46.6	17.7	51	53.9		53.9		92.5	44.6	62.3	39.6	27.5	29.8	50.5	53.9	52.9	47.724	19.1373	0.400999
	2004	111.2	92.1	99.9	72.8	50.8	44.4	117.6	118.7		47.2	77.1	72.1		56.2	44.5	55.5	83.3		83.3		85.3	60.3	108.1	80.6	154.6	50.8	70.8	83.3	33	78.14	28.8939	0.36977
	2005	103.4	85.3	57	74.5	102.4	80.7	103.8	122.7		64.7	45.7	82.4		100	93.1	76.6	130.4		130.4		90.4	82.4	92	79.1	37.1	102.4	90.6	130.4	45.8	88.132	25.7201	0.291836
	2006	108.8	63.6	75.2	54.3	91.3	54.7	70.5	89.4		58.9	69.3	81.7		79.4	91.9	74.4	117.5		117.5		104.4	63.5	58.7	47.6	72.7	91.3	71.1	117.5	77.1	80.092	20.7389	0.258938
	2007	108.1	94.8	62.7	4.6	96.5	114.4	60.7	99		70.5	95.4	118.4		93.6	96.5	121.3	85.7		85.7		129.1	95.4	97.7	68.5	76.7	96.5	154	85.7	8.6	88.804	32.4406	0.365305
	2008	32.7	87.4	37.6	2.2	48.4	35.7	20	33.8		32.8	55.7	18.6		18.3	31.2	11.1	10.9		10.9		12.9	35.6	34	42.5	45.3	48.4	45.8	10.9	32.7	31.816	18.54	0.582726
	2009	77.3	73.1	81.5	56.9	59.5	51.5	92.4	54.3		50.5	36.3	46.9		46.3	58.9	62.8	57		57		48.8	32.5	72.4	62.6	53.7	59.5	77.2	57	96.3	60.888	15.5734	0.255772
	2010	157.6	133	167	39.3	91.3	110.3	101.3	138.3		103.9	60.6	66.9		82.4	94	113.5	66.1		66.1		37.8	53.5	121.3	105.8	92.1	91.3	109.8	66.1	100.3	94.784	33.5049	0.353487
	mean	91.1667	84.44	65.7667	55.2867	64.5133	52.7533	85.3467	87.2867		52.5733	55.7733	74.6733		63.1067	57.02	70.4933	69.94		69.94		72.2	55.8	80.1733	60.26	68.9667	64.5133	82.58	69.94	60.6733	68.6075	31.8759	0.464613
	std	35.0517	29.2396	36.7299	29.3613	28.5886	30.2537	36.7037	37.7122		24.5184	20.9132	23.5733		24.8291	31.8455	29.1676	29.3077		29.3077		29.1405	21.765	34.2839	23.7159	40.5407	28.5886	43.9825	29.3077	29.7518
	cv	0.38448	0.346277	0.558488	0.531073	0.443143	0.573493	0.430054	0.43205		0.466366	0.374967	0.315686		0.393446	0.558497	0.413764	0.419041		0.419041		0.403609	0.390055	0.427622	0.393559	0.587831	0.443143	0.532605	0.419041	0.49036
		1	2	3	4	5	6	7	8	9	10	11	12	13	14	15	16	17	18	19	20	21	22	23	24	25	26	27	28	29
rainfall accumulation using GDD	1996	98.3	94.4	80.3	79.5	97.2	50.6	68	98.5	92.6	82.4	77.2	91.8	84	92.6	97.2	71.7	65.8	104.1	65.8	104.1	60.4	71.2	68	80.9	88	97.2	92.7	65.8	85.5	82.9586	14.2811	0.172148
	1997	101.1	88.4	48.5	57.7	119.7	75.8	139.7	126.9	148.5	118.7	128.2	133.1	109.8	148.5	119.7	104	126.1	121	126.1	121	110.9	120.7	139.7	102.6	93.9	119.7	98.9	128.8	130.8	114.086	23.9947	0.210321
	1998	84.8	85	84.7	66.6	123	75.1	94.6	109	185.2	149.6	157.9	178.4	146.5	185.2	123	88.1	172.9	135.7	172.9	135.7	153.7	159.5	94.6	128.7	145.3	123	79.7	159.9	107.5	127.786	36.3892	0.284766
	1999	95.2	92.3	76.3	60.6	69.8	60.2	79.4	97.1	85.4	53.5	65.2	65.2	70.8	85.4	69.8	58.5	69.1	80.5	69.1	80.5	82.3	78	79.4	65.4	76.8	69.8	71.4	73	93.9	74.9621	11.2855	0.150549
	2000	84.3	65.7	67.1	67.8	114	53.6	41.7	54.1	145	115.8	119.4	126.8	132.9	145	114	54.2	118.8	137.7	118.8	137.7	152.9	130.5	41.7	108.4	103.4	114	29.3	114.3	50.6	98.6034	37.1815	0.377082
	2001	131.5	134.9	122.3	179.8	136.3	95	157.6	124.7	263.5	122.9	167.2	164.5	150.5	263.5	136.3	83.4	173.2	209.8	173.2	209.8	192.4	149.7	157.6	124.5	180.9	136.3	77.6	165.9	163	156.821	43.8976	0.279922
	2002	163	137.6	102.3	130	123.7	107.6	168.9	150.5	246.6	152.5	134.2	136.7	138.3	246.6	123.7	111.5	170.8	194.3	170.8	194.3	162.7	141.9	168.9	130.9	193.7	123.7	189.2	179.2	180.8	157.755	36.4427	0.231008
	2003	46.4	54.5	30.9	76.2	32.4	24.1	64.9	43.7	59.3	34.9	55	121.5	51.8	59.3	32.4	36.7	64.8	51.9	64.8	51.9	112	60.6	64.9	38.5	43.8	32.4	50.5	84	71.3	55.7034	22.4607	0.40322
	2004	125.2	115.1	109.2	77.9	93.3	68.8	120.7	131.9	161.9	78.6	115.5	69.7	79.5	161.9	93.3	67.1	85.6	155	85.6	155	63.2	108.8	120.7	107.7	181.2	93.3	70.8	90.9	112.3	106.886	32.4377	0.303479
	2005	89.8	84	83.8	82	49.7	67.4	107.1	94	101	72.2	90.2	104.2	83.2	101	49.7	63.8	57.4	63.1	57.4	63.1	105.9	94.5	107.1	83.5	54.1	49.7	98.2	77.7	137.4	81.8	21.8008	0.266514
	2006	89	57.4	46.3	85.9	71.4	87.5	71.7	67.4	41.1	42.1	56.1	98.7	121.4	41.1	71.4	97.6	75.2	56.2	75.2	56.2	130.7	101.6	71.7	37.5	49.4	71.4	92.3	85.5	100.8	74.131	24.1412	0.325655
	2007	275.6	190.6	166.4	155.2	241.2	168.2	187.3	230.6	314.2	202.6	211.9	239.9	232	314.2	241.2	191.4	250.9	227.8	250.9	227.8	252.1	236.8	187.3	170.5	236.5	241.2	177.2	238.3	207.2	223	40.0535	0.179612
	2008	183.9	143.4	134.3	113.6	165.8	112.5	98.3	145.1	166.9	176.2	133.2	179	180.5	166.9	165.8	105.2	135.9	133.2	135.9	133.2	176.9	144.8	98.3	136.7	159.3	165.8	62	128.6	142.4	142.193	29.3232	0.206221
	2009	74.8	64.9	64.7	99.3	35	52.4	90.1	50	34.9	33.5	18.4	44.3	33.6	34.9	35	26.1	28	55.4	28	55.4	44.9	35.3	90.1	43.2	32	35	83.9	24.4	111.2	50.3	24.7603	0.492251
	2010	115.5	81.7	119.5	141.2	70.1	120.5	80.1	112.6	103.9	94.5	42.9	60.1	74.9	103.9	70.1	96.8	51	83.8	51	83.8	54.9	44.9	80.1	97.6	105.2	70.1	102.9	52.5	87.2	84.5966	25.5208	0.301677
	mean	117.227	99.3267	89.1067	98.22	102.84	81.2867	104.673	109.073	143.333	102	104.833	120.927	112.647	143.333	102.84	83.74	109.7	120.633	109.7	120.633	123.727	111.92	104.673	97.1067	116.233	102.84	91.7733	111.253	118.793	108.772	53.4049	0.490979
	std	55.7401	38.0596	36.702	37.457	54.2087	35.5163	42.1052	47.7215	82.605	52.3444	53.0642	53.5084	52.4366	82.605	54.2087	39.1684	61.5014	57.5709	61.5014	57.5709	58.7371	52.039	42.1052	39.1532	62.8908	54.2087	42.0571	56.188	42.1272
	cv	0.47549	0.383176	0.411888	0.381358	0.527117	0.436926	0.402253	0.437517	0.576314	0.51318	0.506176	0.442487	0.465496	0.576314	0.527117	0.467739	0.560632	0.477239	0.560632	0.477239	0.474733	0.464966	0.402253	0.403198	0.541074	0.527117	0.458271	0.505046	0.354626

## Sheet: Yield
	1	2	3	4	5	6	7	8	9	10	11	12	13	14	15	16	17	18	19	20	21	22	23	24	25	26	27	28	29
1996	76.15	74.23	85.71	65.8	77.2	60.61	89.12	85.42	85.11	85.41	85.47	82.8	87.95	89.29	96.93	63.74	78.22	91.92	116.99	78.23	69.56	79.32	88.88	89.3	108.16	111.71	115.55	98.39	106.95
1997	75.83	73.88	81.3	77.66	79.71	85.02	89.44	92.21	85.46	94.79	87.09	78.34	93.77	97.92	101.36	59.56	80.77	97.04	108.34	89.58	75.9	71.11	97.07	95.52	120.86	100.84	117.96	81.46	103.31
1998	80.7	88.7	88.99	65.03	81.63	82.24	91.17	91.01	90.81	90.66	84.72	88.57	95.9	96.05	95.4	68.98	75.62	78.81	99.79	86.23	47.38	77.3	92.47	90.27	112.75	116.46	117.58	109.22	101.87
1999	83.58	83.38	86.68	59.49	83.14	77.35	86.8	82.3	79.66	81.94	81.24	69.61	71.32	86.88	73.03	78.4	75.06	77.07	103.14	78.38	69.77	79.2	77.38	86.45	102.35	114.89	115.4	85.29	98.03
2000	83.45	90.66	93.68	86.56	90.76	79.36	95.43	96.39	82.51	82.22	90.76	71.64	96.75	70.71	93.66	65.81	78.51	83.34	109.65	87.52	73.73	75.98	93.04	93	126.64	115.12	115.42	111.15	117.09
2001	88.43	98.55	81.47	82.52	71.07	79.98	87.55	87.18	82.96	83.3	93.99	86.58	101.87	100.74	67.2	66.23	87.96	87.21	90.65	83.47	68.54	67.88	90.29	87	107.04	111.25	113.44	100.32	99.55
2002	88.4	96.03	98.06	80.39	101.39	85.49	93.98	96.77	96.46	82.6	94.7	96.33	103.72	91.86	101.51	73.1	87.03	93.97	99.98	83.47	77.52	81.36	82.41	94.28	115.74	113.88	112.95	98.38	112.71
2003	66.58	80.02	71.35	67.75	64.6	70	87.71	83.46	76.02	78.25	75.98	62.94	81.05	79.38	74.54	62.79	68.41	63.23	90.11	82.29	55.31	79.5	61.03	76.86	98.53	90	86.07	76.55	91.97
2004	68.05	75.1	67.15	63.91	73.31	69.62	78.94	81.15	96.36	76.7	85.27	74.53	87.14	81.07	75.21	49.08	73.54	81.21	94.62	77.04	68.69	59.45	77.86	68.73	108.33	92.03	94.09	85.41	85.63
2005	93.53	90.58	94.44	78.88	88.73	90.53	102.36	93.44	87.39	82.43	97.4	73.14	93.05	97.49	99.78	74.79	73.4	92	94.73	86.85	76.08	83.82	99.21	85.11	119.52	113.66	118.41	93.38	109.7
2006	72.8	85.37	79.43	53.34	57.54	79.35	91.89	89.54	89.81	86.54	92.76	82.97	97.63	91.71	83.63	67.53	84.41	83.75	100.85	85.53	72.06	77.42	84.27	89.59	114.52	104.09	115.93	96.14	97.76
2007	76.28	83.75	81.12	58.71	87.26	81.56	94.52	90.33	83.97	82.58	87.99	79.35	45.51	81.5	77.04	62.49	84.74	86.11	90.78	80.67	69.19	76.43	86.58	87.37	99.51	104.02	109.05	100.61	109.42
2008	76.75	74.73	77.32	63.67	69.47	71.17	81.35	79.02	80.07	70.12	76.55	69.59	80.01	76.6	72.76	67.46	78.39	63.38	82.29	82.16	58.5	68.82	76.15	71.94	96.21	93.74	95.36	86.87	87.28
2009	90.13	102.72	101.01	83.44	97.09	76.79	91.27	97.01	91.05	93.17	96.59	87.78	111.83	103.66	96.2	71.65	58.32	85.9	119.59	84	64.54	81.95	81.7	100.02	132	131.87	128.68	107.14	112.84
2010	86.5	92.4	90.5	79.4	86.7	86	91.6	89.5	82.76	87.72	81.48	81.16	101.51	84.78	86.86	75.23	91.3	83.92	103.2	85.07	59.93	76.1	95	93	109	119.5	115.7	105	106.5

## Sheet: Number of Farms with highest EU
The below table shows the different insurance strategies considered and for how many farms this procedure was superior
Note that if the sum is less than 29, for single farms no differences occured
					Yearly	GDD	sum		Immediate	GDD	sum		Yearly	Immediate	sum
				0 (risk neutral)	14	12	26		14	10	24		17	10	27
				0.5	16	10	26		15	9	24		16	11	27
				1	16	10	26		16	8	24		14	13	27
				2	17	9	26		15	9	24		15	12	27
				3	18	8	26		15	9	24		16	11	27
				4 (extremely risk averse)	18	8	26		15	9	24		15	12	27

## Sheet: Risk Premium Change
		percentage change in Risk Premium (insured vs. uninsured)
		Farm
		Farm
	coefficient of relative risk aversion	1	2	3	4	5	6	7	8	9	10	11	12	13	14	15	16	17	18	19	20	21	22	23	24	25	26	27	28	29	mean
rainfall accumulation using yearly reporters	0
	0.5	-42.7606	7.60209	4.629	0	-16.698	-32.8101	-0.119936	-22.9838	1.89313	-6.93721	-0.113759	-3.43541	15.3568	-12.5758	-1.74534	-12.6698	0	-20.3566	2.41982	0	-22.3681	-0.301907	-1.91019	0	5.50322	0	-11.6134	-3.75614	-5.4108	-6.24699
	1	-42.9535	7.40343	5.21126	0	-16.8199	-32.8375	0.0716752	-23.3302	1.33267	-7.11705	-0.217795	-3.73092	16.2636	-13.3592	-1.75355	-12.5547	0	-20.7653	2.05678	0	-22.3721	-0.118169	-2.09445	0	4.74853	0	-12.0437	-4.205	-6.16588	-6.39141
	2	-43.3098	7.03645	6.44498	0	-17.0782	-32.887	0.475414	-24.0091	0.218019	-7.482	-0.422581	-4.31498	18.3582	-14.8932	-1.7762	-12.3566	0	-21.5594	1.29099	0	-22.3508	0.262013	-2.46122	0	3.24619	0	-12.8931	-5.07824	-7.62296	-6.6608
	3	-43.6258	6.71141	7.76613	0	-17.3497	-32.9257	0.908125	-24.6683	-0.885487	-7.85272	-0.621889	-4.88198	20.63	-16.3768	-1.80685	-12.2032	0	-22.3099	0.477271	0	-22.2863	0.657844	-2.82196	0	1.76286	0	-13.717	-5.91185	-9.00337	-6.90811
	4	-43.9004	6.42919	9.16568	0	-17.6264	-32.9491	1.37151	-25.3067	-1.97482	-8.22752	-0.814452	-5.42327	22.6996	-17.8035	-1.84499	-12.0951	0	-23.0014	-0.377774	0	-22.1736	1.06716	-3.17137	0	0.308756	0	-14.5027	-6.6984	-10.3008	-7.14312
	coefficient of relative risk aversion	1	2	3	4	5	6	7	8	9	10	11	12	13	14	15	16	17	18	19	20	21	22	23	24	25	26	27	28	29	mean
rainfall accumulation using immediate reporters	0
	0.5	-1.85565	7.26075	4.8246	-6.92938	-5.41616	-24.822	6.23993	-5.29566	0	-13.9677	4.25051	1.45376	0	-24.1715	-1.94238	0	0	0	1.29077	0	-8.30105	0	-6.52567	-1.84273	-4.54909	5.81237	0	-1.14323	12.1249	-2.18981
	1	-1.93002	6.98657	5.36961	-7.06743	-5.11564	-24.6718	6.41634	-5.53424	0	-14.1129	3.87129	1.71769	0	-25.0389	-2.07218	0	0	0	0.9665	0	-7.90219	0	-6.57806	-1.69451	-4.78722	4.74194	0	-1.35827	10.9067	-2.30644
	2	-2.07955	6.4604	6.52869	-7.30525	-4.39999	-24.3543	6.79062	-5.99457	0	-14.4151	3.11557	2.29198	0	-26.7011	-2.33628	0	0	0	0.284722	0	-7.04739	0	-6.69583	-1.38468	-5.25069	2.5785	0	-1.78557	8.48134	-2.52477
	3	-2.22929	5.96667	7.77574	-7.48898	-3.531	-24.0119	7.19559	-6.43141	0	-14.7321	2.36673	2.92974	0	-28.2632	-2.60306	0	0	0	-0.437603	0	-6.12567	0	-6.82787	-1.05723	-5.6951	0.408366	0	-2.20533	6.08573	-2.72107
	4	-2.37821	5.50794	9.10265	-7.61661	-2.51505	-23.6426	7.63345	-6.84368	0	-15.0626	1.6286	3.6313	0	-29.7225	-2.86874	0	0	0	-1.19544	0	-5.1522	0	-6.9692	-0.713071	-6.1184	-1.74203	0	-2.61317	3.73704	-2.89353
	coefficient of relative risk aversion	1	2	3	4	5	6	7	8	9	10	11	12	13	14	15	16	17	18	19	20	21	22	23	24	25	26	27	28	29	mean
rainfall accumulation using GDD	0
	0.5	0.0322582	0	0	0	8.79508	-17.5682	0	15.1183	-1.2669	1.63294	3.8928	0	0	0	2.43436	0	-26.4119	-4.93688	0	0	2.05911	0	-3.16379	1.05325	0	0	0	8.83111	-0.292695	-0.337626
	1	0.00663635	0	0	0	8.15092	-17.8041	0	15.0588	-1.27385	1.67024	3.5488	0	0	0	2.47075	0	-27.2614	-5.2199	0	0	2.36485	0	-3.73471	1.05654	0	0	0	8.18492	-0.368326	-0.453441
	2	-0.0462546	0	0	0	6.81088	-18.2618	0	14.9507	-1.29226	1.74867	2.87794	0	0	0	2.53661	0	-28.9241	-5.77197	0	0	2.9934	0	-4.92055	1.06819	0	0	0	6.90882	-0.50154	-0.683562
	3	-0.101044	0	0	0	5.42108	-18.6991	0	14.8573	-1.31665	1.83215	2.23252	0	0	0	2.59249	0	-30.5316	-6.29436	0	0	3.6368	0	-6.1507	1.08603	0	0	0	5.66443	-0.610745	-0.909701
	4	-0.157331	0	0	0	4.00625	-19.1138	0	14.7791	-1.34693	1.92051	1.61537	0	0	0	2.63791	0	-32.0745	-6.77357	0	0	4.28331	0	-7.40438	1.10921	0	0	0	4.46281	-0.696291	-1.12939
